# Supplementary material for: Inferring Condition-Specific Modulation of Transcription Factor Activity in Yeast through Regulon-Based Analysis of Genomewide Expression
Source: PLoS One. 2008 Sep 3;3(9):e3112. doi: 10.1371/journal.pone.0003112 (PMC2518834; doi:10.1371/journal.pone.0003112)
Supplement: Table S1 — Pearson correlation across all experimental conditions in RegulonProfilerDB between the t-value of the ChIP-based regulon for a particular transcription factor and the mRNA expression log-ratio of the gene encoding the same factor. (0.00 MB TDS) [file pone.0003112.s002.tds]

Pearson correlation (column C) between the mRNA levels (z-scores) and ChIP based regulons (t-values) of the transcription factor of column A. In column B the condition of the ChIP-chip experiment is shown 		


TF	ChIP-chip condition	Correlation
YOX1	YPD	-0.26
MGA1	YPD	-0.15
HIR1	YPD	-0.12
ROX1	YPD	-0.12
PHO2	H2O2Hi	-0.11
SFP1	SM	-0.09
SOK2	BUT14	-0.09
GCR2	SM	-0.05
HAP5	SM	-0.05
SKO1	YPD	-0.05
HAP1	YPD	-0.04
PDR1	YPD	-0.04
SWI5	YPD	-0.04
MIG1	YPD	-0.02
SUM1	YPD	-0.02
MET4	SM	-0.01
YAP5	YPD	-0.01
HIR3	YPD	0
YAP7	H2O2Hi	0
HIR2	YPD	0.01
HAP2	RAPA	0.02
ACE2	YPD	0.05
GAT3	YPD	0.05
GLN3	SM	0.05
MBP1	H2O2Hi	0.05
PHO4	Pi-	0.05
RPH1	H2O2Hi	0.05
RCS1	H2O2Hi	0.06
MCM1	Alpha	0.07
MOT3	_SM	0.07
AFT2	H2O2Lo	0.08
PUT3	H2O2Lo	0.08
UME6	YPD	0.08
DAL82	RAPA	0.09
INO4	YPD	0.09
SWI4	YPD	0.09
GAL4	YPD	0.1
CBF1	SM	0.11
STP1	YPD	0.11
MSN2	H2O2Hi	0.12
SUT1	YPD	0.12
SWI6	YPD	0.12
FHL1	RAPA	0.13
GAT1	YPD	0.13
HAC1	YPD	0.13
SMP1	YPD	0.14
PHD1	BUT90	0.16
DAL81	RAPA	0.17
ARG81	YPD	0.18
MSN4	YPD	0.18
NDD1	YPD	0.18
THI2	Thi-	0.18
YAP6i	H2O2H	0.18
CIN5	H2O2Hi	0.2
RPN4	H2O2Lo	0.2
SKN7	YPD	0.2
CAD1	YPD	0.21
SIP4	SM	0.23
YAP1	YPD	0.23
RAP1	YPD	0.25
STB1	YPD	0.26
ABF1	YPD	0.27
ARG80	YPD	0.27
ASH1	BUT14	0.27
DIG1	BUT14	0.27
RIM101	H2O2Lo	0.27
XBP1	H2O2Lo	0.27
BAS1	YPD	0.3
HSF1	H2O2Lo	0.3
LEU3	YPD	0.31
MET32	SM	0.32
GCN4	RAPA	0.35
NRG1	H2O2Hi	0.35
RLM1	YPD	0.35
FKH2	YPD	0.38
GLN3	RAPA	0.4
INO2	YPD	0.4
FKH1	YPD	0.44
RTG3	RAPA	0.45
HAP4	YPD	0.47
ZAP1	YPD	0.49
STE12	YPD	0.54
TEC1	YPD	0.56
