# Supplementary material for: Inferring Condition-Specific Modulation of Transcription Factor Activity in Yeast through Regulon-Based Analysis of Genomewide Expression
Source: PLoS One. 2008 Sep 3;3(9):e3112. doi: 10.1371/journal.pone.0003112 (PMC2518834; doi:10.1371/journal.pone.0003112)
Supplement: Table S2 — Pearson correlation between either the mRNA expression log-ratios or the t-values of ChIP-based regulons (YPD condition only) for all pairs of transcription factors. The ranked data was used as input for Figure 4d. (0.26 MB XLS) [file pone.0003112.s003.xls]

## Sheet: distr_chip_YPD.txt
TF-1	TF-2	mRNA based correlations	ChIP-chip based regulons correlations	ChIP-based regulons correlations without overlapping genes
ABF1	ACE2	-0.00804897	-0.15903	-0.176
ABF1	ARG80	0.0320709	-0.119816	-0.114
ABF1	ARG81	0.0963532	-0.127714	-0.127
ABF1	BAS1	0.190043	0.0639033	0.073
ABF1	CAD1	-0.18935	-0.208596	-0.207
ABF1	CIN5	0.0620492	-0.354819	-0.37
ABF1	DAL81	0.0864324	0.092507	0.078
ABF1	DIG1	-0.148282	-0.0403335	-0.046
ABF1	FHL1	0.244103	0.479243	0.47
ABF1	FKH1	0.263486	0.398147	0.326
ABF1	FKH2	0.194562	0.307028	0.248
ABF1	GAL4	-0.245467	-0.196146	-0.197
ABF1	GAT3	-0.117765	0.0372575	0.049
ABF1	GCN4	0.101219	-0.0967195	-0.123
ABF1	HAC1	-0.187233	-0.153353	-0.156
ABF1	HAP1	0.101787	-0.174862	-0.242
ABF1	HAP2	-0.0121747	0.199287	0.272
ABF1	HAP4	-0.0551639	-0.172688	-0.249
ABF1	HIR1	-0.0220404	0.356152	0.358
ABF1	HIR2	0.172735	0.237431	0.239
ABF1	HIR3	0.105341	0.325566	0.337
ABF1	INO2	0.0342542	0.226391	0.101
ABF1	INO4	0.0565007	0.132215	0.107
ABF1	LEU3	0.243003	0.205502	0.207
ABF1	MBP1	0.216758	0.0561138	-0.007
ABF1	MCM1	0.0507251	0.319731	0.302
ABF1	MET31	0.13822	-0.0109805	-0.054
ABF1	MET32	-0.0272189	-0.140594	-0.181
ABF1	MET4	0.172125	-0.0269079	-0.087
ABF1	MGA1	-0.179755	0.26813	0.254
ABF1	MIG1	0.129738	-0.403509	-0.438
ABF1	MSN4	0.0803894	-0.46514	-0.457
ABF1	NDD1	0.0644033	0.164458	0.128
ABF1	NRG1	-0.10693	-0.537251	-0.553
ABF1	PDR1	0.0567396	0.328265	0.325
ABF1	PHD1	0.0305926	-0.406055	-0.415
ABF1	RAP1	0.283072	0.449282	0.436
ABF1	RLM1	-0.199539	-0.0344549	-0.041
ABF1	ROX1	0.113588	-0.136948	-0.143
ABF1	SKN7	0.0670201	-0.227157	-0.235
ABF1	SKO1	0.137989	-0.441298	-0.441
ABF1	SMP1	-0.262109	0.145082	0.167
ABF1	STB1	0.00990064	0.0873494	0.089
ABF1	STE12	0.138052	-0.0418821	-0.057
ABF1	STP1	0.0519258	0.0923938	0.096
ABF1	SUM1	0.0758545	-0.31168	-0.32
ABF1	SUT1	-0.0516231	-0.438345	-0.495
ABF1	SWI4	0.274179	0.0653702	0.013
ABF1	SWI5	0.228975	-0.214809	-0.239
ABF1	SWI6	0.269459	0.0339682	-0.025
ABF1	TEC1	0.144153	0.00869827	0.007
ABF1	UME6	0.14483	-0.377731	-0.455
ABF1	YAP1	0.16898	-0.104621	-0.1
ABF1	YAP5	0.0808778	0.141929	0.161
ABF1	YAP6	-0.0101706	-0.0220688	0.001
ABF1	YOX1	0.0879302	0.346459	0.349
ABF1	ZAP1	0.0606226	0.119131	0.12
ACE2	ARG80	0.0350686	0.0581355	0.06
ACE2	ARG81	0.0733443	0.120133	0.093
ACE2	BAS1	0.0370677	0.0934968	0.099
ACE2	CAD1	0.14289	0.0865641	0.073
ACE2	CIN5	0.022097	0.40336	0.377
ACE2	DAL81	0.242699	0.27701	0.22
ACE2	DIG1	0.217587	0.0690999	0.021
ACE2	FHL1	0.183651	-0.255276	-0.33
ACE2	FKH1	0.0956252	0.0967074	-0.115
ACE2	FKH2	0.257242	0.200227	-0.013
ACE2	GAL4	0.075612	0.24726	0.114
ACE2	GAT3	0.0399947	0.0726965	0.062
ACE2	GCN4	-0.0392078	0.0872359	0.09
ACE2	HAC1	0.0058439	-0.0890561	-0.092
ACE2	HAP1	0.0233547	0.308492	0.267
ACE2	HAP2	0.094603	-0.178795	-0.182
ACE2	HAP4	0.0983217	0.0905887	0.079
ACE2	HIR1	0.0576375	-0.37355	-0.334
ACE2	HIR2	0.167564	-0.232601	-0.2
ACE2	HIR3	0.0908068	-0.247773	-0.248
ACE2	INO2	-0.0209098	0.0840862	0.056
ACE2	INO4	-0.0712592	0.105287	0.067
ACE2	LEU3	-0.0112818	-0.0723152	-0.071
ACE2	MBP1	0.154566	0.131522	-0.079
ACE2	MCM1	0.218724	0.0517239	-0.03
ACE2	MET31	-0.105382	0.0480073	0.004
ACE2	MET32	-0.00858922	0.0731528	0.072
ACE2	MET4	-0.0987404	0.187501	0.177
ACE2	MGA1	0.0245397	-0.48517	-0.49
ACE2	MIG1	0.0877226	-0.109139	-0.11
ACE2	MSN4	0.00234221	0.388691	0.295
ACE2	NDD1	0.151341	0.294844	-0.002
ACE2	NRG1	-0.0836628	0.0427168	-0.07
ACE2	PDR1	-0.0267144	-0.0292219	-0.117
ACE2	PHD1	0.149467	0.177121	0.108
ACE2	RAP1	0.0761404	-0.203047	-0.308
ACE2	RLM1	0.130601	0.335536	0.201
ACE2	ROX1	0.156298	-0.0145276	-0.067
ACE2	SKN7	0.10553	0.437481	0.307
ACE2	SKO1	0.11373	0.287982	0.283
ACE2	SMP1	-0.00334464	0.18479	0.139
ACE2	STB1	0.192872	0.070422	0.035
ACE2	STE12	0.0927064	0.132082	0.092
ACE2	STP1	0.112065	0.154776	0.157
ACE2	SUM1	0.197146	-0.140839	-0.143
ACE2	SUT1	0.134454	0.29537	0.293
ACE2	SWI4	0.0183286	0.272655	0.098
ACE2	SWI5	0.379959	0.784766	0.002
ACE2	SWI6	0.0724358	0.224104	0.032
ACE2	TEC1	0.170984	0.303597	0.196
ACE2	UME6	0.0151632	0.254004	0.071
ACE2	YAP1	-0.090146	0.111347	0.001
ACE2	YAP5	-0.0552494	0.00178699	-0.09
ACE2	YAP6	-9.28882e-06	0.163673	0.133
ACE2	YOX1	0.113338	-0.0938542	-0.162
ACE2	ZAP1	0.0519072	-0.284615	-0.323
ARG80	ARG81	0.175412	0.932751
ARG80	BAS1	0.331301	0.381627	0.392
ARG80	CAD1	-0.110889	0.209792	0.21
ARG80	CIN5	-0.111311	0.29677	0.172
ARG80	DAL81	0.12188	0.296056	0.24
ARG80	DIG1	0.130822	-0.0812568	-0.083
ARG80	FHL1	0.205829	-0.100829	-0.1
ARG80	FKH1	0.147799	-0.297176	-0.295
ARG80	FKH2	0.157095	-0.158614	-0.157
ARG80	GAL4	-0.195876	-0.028156	-0.029
ARG80	GAT3	-0.027124	0.0418515	0.037
ARG80	GCN4	0.193531	0.749929	0.045
ARG80	HAC1	0.112005	-0.165382	-0.205
ARG80	HAP1	0.19315	-0.0798783	-0.08
ARG80	HAP2	0.0708869	-0.0327505	-0.034
ARG80	HAP4	-0.0441968	-0.111877	-0.114
ARG80	HIR1	0.065774	-0.206451	-0.216
ARG80	HIR2	0.0461134	-0.158727	-0.151
ARG80	HIR3	0.0861492	-0.168796	-0.161
ARG80	INO2	0.163585	-0.0483021	-0.047
ARG80	INO4	-0.0393879	-0.171785	-0.171
ARG80	LEU3	0.194387	0.446122	0.462
ARG80	MBP1	0.0274969	-0.256596	-0.255
ARG80	MCM1	0.179625	-0.140176	-0.139
ARG80	MET31	0.0791534	0.412982	0.426
ARG80	MET32	-0.00110147	0.484704	0.485
ARG80	MET4	-0.00270878	0.398543	0.398
ARG80	MGA1	-0.0472872	-0.169526	-0.171
ARG80	MIG1	-0.0273507	-0.0774915	-0.078
ARG80	MSN4	-0.0332544	-0.056495	-0.057
ARG80	NDD1	-0.0110279	-0.169991	-0.169
ARG80	NRG1	0.0961949	-0.043482	-0.054
ARG80	PDR1	0.0275391	-0.0973705	-0.098
ARG80	PHD1	0.00586151	0.110005	0.05
ARG80	RAP1	0.123119	-0.0592611	-0.081
ARG80	RLM1	0.103516	-0.0761397	-0.045
ARG80	ROX1	0.0583527	0.02264	0.044
ARG80	SKN7	0.261102	0.0464622	0.048
ARG80	SKO1	0.00343359	0.00530825	0.004
ARG80	SMP1	0.182024	-0.115501	-0.113
ARG80	STB1	0.264193	-0.212024	-0.211
ARG80	STE12	0.114556	-0.0898815	-0.095
ARG80	STP1	0.103441	0.207209	0.071
ARG80	SUM1	0.0580323	-0.042487	-0.039
ARG80	SUT1	0.215248	0.083216	0.082
ARG80	SWI4	-0.107442	-0.184287	-0.184
ARG80	SWI5	-0.00649057	-0.0405124	-0.04
ARG80	SWI6	-0.057977	-0.197278	-0.196
ARG80	TEC1	-0.0624318	-0.0746776	-0.075
ARG80	UME6	-0.0499816	0.0286873	0.016
ARG80	YAP1	-0.160934	0.286971	0.289
ARG80	YAP5	0.109135	-0.100874	-0.101
ARG80	YAP6	0.0418893	0.0893203	0.106
ARG80	YOX1	0.0193147	-0.102273	-0.112
ARG80	ZAP1	0.0371554	-0.0813937	-0.08
ARG81	BAS1	0.213884	0.394387	0.395
ARG81	CAD1	-0.036045	0.217905	0.218
ARG81	CIN5	-0.119921	0.338628	0.245
ARG81	DAL81	0.127294	0.351495	0.299
ARG81	DIG1	0.0349983	-0.0891493	-0.091
ARG81	FHL1	0.163542	-0.0895987	-0.09
ARG81	FKH1	0.0323265	-0.273312	-0.273
ARG81	FKH2	0.138591	-0.111812	-0.111
ARG81	GAL4	0.0966602	-0.00274601	-0.003
ARG81	GAT3	-0.049546	0.0602307	0.057
ARG81	GCN4	0.182881	0.795051	0.142
ARG81	HAC1	0.207061	-0.205587	-0.206
ARG81	HAP1	0.127637	-0.071414	-0.071
ARG81	HAP2	-0.0684389	-0.0463598	-0.046
ARG81	HAP4	-0.00810181	-0.125103	-0.145
ARG81	HIR1	0.111313	-0.218104	-0.217
ARG81	HIR2	0.0536602	-0.161931	-0.154
ARG81	HIR3	0.147836	-0.163833	-0.158
ARG81	INO2	-0.0994056	-0.0550604	-0.055
ARG81	INO4	-0.107824	-0.18648	-0.186
ARG81	LEU3	0.166052	0.456285	0.465
ARG81	MBP1	0.115441	-0.230891	-0.241
ARG81	MCM1	0.177305	-0.131776	-0.14
ARG81	MET31	-0.0350301	0.451976	0.455
ARG81	MET32	0.0553652	0.483068	0.483
ARG81	MET4	-0.00198893	0.398015	0.398
ARG81	MGA1	-0.107551	-0.200213	-0.213
ARG81	MIG1	0.0926338	-0.0671843	-0.068
ARG81	MSN4	0.0826508	-0.0379283	-0.039
ARG81	NDD1	0.107966	-0.136822	-0.157
ARG81	NRG1	0.0817154	-0.0406595	-0.039
ARG81	PDR1	0.184542	-0.0779976	-0.114
ARG81	PHD1	-0.0503668	0.13208	0.08
ARG81	RAP1	0.0506511	-0.0496018	-0.073
ARG81	RLM1	0.107431	-0.0637751	-0.094
ARG81	ROX1	0.141201	0.0415881	0.032
ARG81	SKN7	0.184506	0.085829	0.086
ARG81	SKO1	0.220275	-0.00432738	-0.005
ARG81	SMP1	-0.0694845	-0.108348	-0.148
ARG81	STB1	0.0769874	-0.196549	-0.196
ARG81	STE12	0.12916	-0.100198	-0.102
ARG81	STP1	0.0798995	0.233261	0.114
ARG81	SUM1	0.159911	-0.0144278	-0.05
ARG81	SUT1	0.00599192	0.105699	0.105
ARG81	SWI4	0.129458	-0.159383	-0.174
ARG81	SWI5	0.0396129	-0.0097017	-0.009
ARG81	SWI6	0.0303416	-0.167098	-0.186
ARG81	TEC1	-0.0250778	-0.0737071	-0.074
ARG81	UME6	0.0904893	0.0635381	0.067
ARG81	YAP1	0.0849262	0.308801	0.309
ARG81	YAP5	0.109009	-0.0782071	-0.078
ARG81	YAP6	0.0135261	0.131334	0.136
ARG81	YOX1	0.0101031	-0.114671	-0.094
ARG81	ZAP1	-0.0469554	-0.0842441	-0.093
BAS1	CAD1	-0.286703	0.0732192	0.074
BAS1	CIN5	-0.297661	0.159427	0.161
BAS1	DAL81	0.112879	0.145017	0.147
BAS1	DIG1	-0.0308206	-0.0894348	-0.09
BAS1	FHL1	0.436052	0.118233	0.064
BAS1	FKH1	0.312255	-0.0944648	-0.07
BAS1	FKH2	0.356448	0.0305294	0.033
BAS1	GAL4	-0.183131	-0.0596307	-0.061
BAS1	GAT3	0.0243708	0.0281124	0.018
BAS1	GCN4	0.383512	0.484799	0.481
BAS1	HAC1	-0.0349796	-0.2643	-0.264
BAS1	HAP1	0.267098	-0.0763768	-0.099
BAS1	HAP2	-0.0784194	0.0505286	-0.029
BAS1	HAP4	-0.120982	-0.088654	-0.094
BAS1	HIR1	0.0829805	-0.0390463	-0.113
BAS1	HIR2	0.164233	-0.0812278	-0.081
BAS1	HIR3	0.279274	-0.0383759	-0.022
BAS1	INO2	0.0324505	0.0748927	0.054
BAS1	INO4	-0.127716	-0.0598027	-0.09
BAS1	LEU3	0.370846	0.421521	0.427
BAS1	MBP1	0.161963	-0.130988	-0.129
BAS1	MCM1	0.143338	0.0463465	0.04
BAS1	MET31	0.241764	0.369189	0.308
BAS1	MET32	-0.0345474	0.345747	0.214
BAS1	MET4	0.140004	0.31719	0.239
BAS1	MGA1	-0.198388	-0.158133	-0.165
BAS1	MIG1	-0.112237	-0.123228	-0.123
BAS1	MSN4	-0.0970669	-0.171549	-0.172
BAS1	NDD1	0.0367282	-0.00233662	-0.002
BAS1	NRG1	-0.11221	-0.171635	-0.205
BAS1	PDR1	0.0171901	0.0528133	0
BAS1	PHD1	-0.0182542	0.0293499	0.029
BAS1	RAP1	0.271895	0.129671	0.077
BAS1	RLM1	-0.0428688	-0.0743929	-0.08
BAS1	ROX1	0.206038	0.0207751	-0.118
BAS1	SKN7	0.396802	-0.00854575	-0.017
BAS1	SKO1	0.0917256	-0.116504	-0.122
BAS1	SMP1	-0.075763	0.0197103	0.002
BAS1	STB1	0.167581	-0.109556	-0.131
BAS1	STE12	0.231929	-0.0609035	-0.06
BAS1	STP1	0.0962539	0.0550105	0.056
BAS1	SUM1	0.249957	-0.0566438	-0.058
BAS1	SUT1	0.245182	0.0016193	0.001
BAS1	SWI4	0.0710072	-0.0560484	-0.056
BAS1	SWI5	0.0698744	-0.0387505	-0.039
BAS1	SWI6	0.121249	-0.0869714	-0.086
BAS1	TEC1	-0.0888536	-0.0105898	-0.011
BAS1	UME6	0.0354682	-0.0715451	-0.078
BAS1	YAP1	-0.0840852	0.1455	0.146
BAS1	YAP5	-0.00309086	-0.0367413	-0.037
BAS1	YAP6	-0.128857	0.170359	0.17
BAS1	YOX1	-0.0664649	0.00533005	0.028
BAS1	ZAP1	0.0616294	-0.090469	-0.108
CAD1	CIN5	0.0764315	0.309263	0.163
CAD1	DAL81	0.0820106	0.079884	-0.001
CAD1	DIG1	0.0651061	-0.157367	-0.16
CAD1	FHL1	-0.252137	-0.229678	-0.229
CAD1	FKH1	-0.292287	-0.291295	-0.299
CAD1	FKH2	-0.203093	-0.243872	-0.261
CAD1	GAL4	0.171836	-0.00536537	-0.052
CAD1	GAT3	-0.0191049	-0.0646193	-0.083
CAD1	GCN4	-0.201613	0.317428	0.221
CAD1	HAC1	0.114718	0.0519077	0.051
CAD1	HAP1	-0.0451853	-0.0675717	-0.155
CAD1	HAP2	0.258985	-0.144446	-0.236
CAD1	HAP4	0.0826318	-0.149987	-0.147
CAD1	HIR1	0.0645116	-0.278612	-0.274
CAD1	HIR2	-0.059283	-0.21632	-0.206
CAD1	HIR3	-0.157078	-0.187981	-0.188
CAD1	INO2	0.0994944	-0.253015	-0.252
CAD1	INO4	0.281437	-0.273959	-0.279
CAD1	LEU3	-0.24473	0.0687039	0.07
CAD1	MBP1	-0.133636	-0.217789	-0.226
CAD1	MCM1	0.0241344	-0.254145	-0.275
CAD1	MET31	-0.19008	0.100617	0.101
CAD1	MET32	0.18163	0.171922	0.172
CAD1	MET4	0.0547293	0.15519	0.123
CAD1	MGA1	0.00232803	-0.0946507	-0.12
CAD1	MIG1	0.225539	0.0849036	0.084
CAD1	MSN4	0.0754903	0.12	0.12
CAD1	NDD1	0.021074	-0.105745	-0.163
CAD1	NRG1	0.0741835	-0.0251784	-0.026
CAD1	PDR1	0.0474368	-0.253069	-0.268
CAD1	PHD1	0.198267	-0.0811205	-0.072
CAD1	RAP1	-0.256229	-0.223658	-0.223
CAD1	RLM1	0.210718	-0.210736	-0.212
CAD1	ROX1	-0.0599518	-0.145858	-0.145
CAD1	SKN7	-0.19846	0.0606557	-0.141
CAD1	SKO1	0.0304141	-0.079829	-0.136
CAD1	SMP1	0.148178	-0.264562	-0.265
CAD1	STB1	0.0109106	-0.308002	-0.307
CAD1	STE12	-0.242267	-0.197013	-0.199
CAD1	STP1	0.210348	-0.0238339	-0.024
CAD1	SUM1	-0.0802169	-0.152752	-0.154
CAD1	SUT1	-0.00156274	-0.0499266	-0.098
CAD1	SWI4	-0.215808	-0.258311	-0.298
CAD1	SWI5	-0.200565	-0.00700556	-0.008
CAD1	SWI6	-0.0618969	-0.256046	-0.266
CAD1	TEC1	0.125213	-0.22718	-0.227
CAD1	UME6	-0.00558319	-0.0280226	-0.048
CAD1	YAP1	0.16233	0.781039	0.205
CAD1	YAP5	0.199384	-0.138334	-0.153
CAD1	YAP6	0.171849	0.0210463	-0.119
CAD1	YOX1	-0.0171736	-0.0714786	-0.072
CAD1	ZAP1	0.0280972	-0.192957	-0.194
CIN5	DAL81	-0.0916434	0.351842	0.203
CIN5	DIG1	-0.115181	-0.0965314	-0.12
CIN5	FHL1	-0.202948	-0.208653	-0.336
CIN5	FKH1	-0.311787	-0.108904	-0.175
CIN5	FKH2	-0.215114	0.00181211	-0.039
CIN5	GAL4	-0.130935	0.158911	0.112
CIN5	GAT3	-0.14053	0.0120162	0.006
CIN5	GCN4	-0.0918996	0.319449	0.221
CIN5	HAC1	-0.064726	-0.0118421	-0.012
CIN5	HAP1	-0.0386031	0.20146	0.145
CIN5	HAP2	0.113384	-0.153885	-0.161
CIN5	HAP4	0.143324	-0.00234368	-0.025
CIN5	HIR1	-0.131912	-0.291289	-0.289
CIN5	HIR2	-0.146926	-0.190924	-0.187
CIN5	HIR3	-0.16023	-0.166676	-0.197
CIN5	INO2	-0.0383732	0.0908668	-0.135
CIN5	INO4	0.236393	0.0547313	-0.129
CIN5	LEU3	-0.217989	0.0751761	0.045
CIN5	MBP1	0.0684125	-0.102791	-0.168
CIN5	MCM1	-0.00741991	-0.0627738	-0.162
CIN5	MET31	-0.0910217	0.204809	0.157
CIN5	MET32	-0.0797906	0.220259	0.222
CIN5	MET4	0.0249709	0.253619	0.253
CIN5	MGA1	0.265036	-0.388344	-0.429
CIN5	MIG1	0.228239	0.272417	-0.028
CIN5	MSN4	0.306731	0.324423	0.284
CIN5	NDD1	-0.101286	0.105322	0.088
CIN5	NRG1	0.326167	0.333886	0.074
CIN5	PDR1	0.0157905	-0.16288	-0.168
CIN5	PHD1	0.105416	0.406921	0.293
CIN5	RAP1	-0.202728	-0.157301	-0.243
CIN5	RLM1	-0.0665938	0.18722	0.089
CIN5	ROX1	0.141943	0.174938	-0.104
CIN5	SKN7	-0.210493	0.409542	0.269
CIN5	SKO1	0.0765874	0.297509
CIN5	SMP1	0.0045157	0.0562066	0.003
CIN5	STB1	-0.225991	-0.084319	-0.088
CIN5	STE12	-0.171692	-0.0519813	-0.084
CIN5	STP1	0.0514971	0.262442	0.075
CIN5	SUM1	-0.118982	-0.0177047	-0.037
CIN5	SUT1	-0.0822413	0.542619	0.336
CIN5	SWI4	0.116181	0.140149	-0.124
CIN5	SWI5	-0.0192327	0.345619	0.247
CIN5	SWI6	-0.0831333	0.0399132	-0.081
CIN5	TEC1	0.0855195	0.0265385	-0.003
CIN5	UME6	0.0599287	0.211751	0.121
CIN5	YAP1	0.206047	0.418445	0.291
CIN5	YAP5	-0.0125944	-0.101549	-0.09
CIN5	YAP6	0.184868	0.520494	-0.271
CIN5	YOX1	-0.243255	-0.196183	-0.296
CIN5	ZAP1	-0.0195401	-0.190964	-0.192
DAL81	DIG1	0.102797	-0.0675256	-0.068
DAL81	FHL1	0.223202	0.0320635	0.033
DAL81	FKH1	0.120877	0.0533491	0.027
DAL81	FKH2	0.218635	0.153497	0.13
DAL81	GAL4	0.0809541	0.143968	0.143
DAL81	GAT3	-0.0867836	0.0821491	0.097
DAL81	GCN4	0.118805	0.340872	0.342
DAL81	HAC1	0.133025	-0.136312	-0.138
DAL81	HAP1	0.131002	0.0992378	0.068
DAL81	HAP2	0.0892739	0.0132516	0.014
DAL81	HAP4	-0.0643314	-0.0712848	-0.053
DAL81	HIR1	0.0856136	-0.190161	-0.166
DAL81	HIR2	0.24159	-0.118164	-0.12
DAL81	HIR3	0.210578	-0.105551	-0.106
DAL81	INO2	0.121389	0.0665178	0.066
DAL81	INO4	0.0730068	0.019844	0.003
DAL81	LEU3	0.153356	0.33162	0.28
DAL81	MBP1	0.118132	-0.0337949	-0.034
DAL81	MCM1	0.330704	0.099498	0.053
DAL81	MET31	0.0388361	0.342434	0.272
DAL81	MET32	0.0371558	0.224716	0.223
DAL81	MET4	0.035394	0.366723	0.261
DAL81	MGA1	-0.0111874	-0.355001	-0.357
DAL81	MIG1	0.12369	-0.156669	-0.158
DAL81	MSN4	0.0273638	0.0605727	0.06
DAL81	NDD1	0.114214	0.213808	0.166
DAL81	NRG1	-0.0450874	-0.10814	-0.109
DAL81	PDR1	0.117692	0.087694	0.09
DAL81	PHD1	0.151613	0.0986635	0.053
DAL81	RAP1	0.192597	0.0638414	0.064
DAL81	RLM1	0.209072	0.158711	0.161
DAL81	ROX1	0.096979	0.0413826	0.045
DAL81	SKN7	0.264515	0.294381	0.154
DAL81	SKO1	0.173824	0.0555265	0.04
DAL81	SMP1	0.0120288	0.113188	0.119
DAL81	STB1	0.18549	0.0481959	0.049
DAL81	STE12	0.106697	-0.029147	-0.042
DAL81	STP1	0.183674	0.723078
DAL81	SUM1	0.213133	-0.11545	-0.138
DAL81	SUT1	-0.049742	0.13053	0.104
DAL81	SWI4	0.0435567	0.197998	0.105
DAL81	SWI5	0.113162	0.173959	0.177
DAL81	SWI6	0.0966308	0.148551	0.133
DAL81	TEC1	0.0215503	0.09155	0.093
DAL81	UME6	0.122506	0.104744	0.002
DAL81	YAP1	0.0934263	0.22047	0.128
DAL81	YAP5	0.0858717	0.0226715	0.046
DAL81	YAP6	0.0686786	0.193541	0.118
DAL81	YOX1	0.135994	-0.0848715	-0.151
DAL81	ZAP1	0.0406956	-0.151507	-0.109
DIG1	FHL1	0.069141	-0.0612953	-0.089
DIG1	FKH1	-0.0400557	0.134494	0.106
DIG1	FKH2	0.153472	0.0435387	-0.003
DIG1	GAL4	0.133601	-0.00987451	-0.011
DIG1	GAT3	0.0575406	0.0352262	0.053
DIG1	GCN4	-0.0323091	-0.101733	-0.104
DIG1	HAC1	0.185944	0.102268	0.103
DIG1	HAP1	-0.00421721	-0.0452194	-0.078
DIG1	HAP2	0.0861108	-0.0699686	-0.089
DIG1	HAP4	-0.022411	-0.0127628	-0.008
DIG1	HIR1	0.0966963	-0.165472	-0.164
DIG1	HIR2	0.0466459	-0.223548	-0.221
DIG1	HIR3	0.0221139	-0.23334	-0.259
DIG1	INO2	0.0758956	0.00904899	-0.002
DIG1	INO4	-0.0862598	0.0963594	0.097
DIG1	LEU3	-0.0471291	-0.0457638	-0.073
DIG1	MBP1	-0.0326801	0.0532132	-0.014
DIG1	MCM1	0.283363	0.238348	0.097
DIG1	MET31	-0.0289761	-0.0564564	-0.058
DIG1	MET32	-0.0255161	-0.0664209	-0.042
DIG1	MET4	-0.122516	0.0102373	0.01
DIG1	MGA1	0.0300537	-0.0114877	-0.017
DIG1	MIG1	0.0944453	-0.0480099	-0.055
DIG1	MSN4	-0.0272257	0.0553363	-0.049
DIG1	NDD1	0.0130804	0.0622579	-0.016
DIG1	NRG1	0.0556626	-0.053779	-0.057
DIG1	PDR1	-0.0670562	0.0760837	0.13
DIG1	PHD1	0.0538079	0.0502657	0.006
DIG1	RAP1	-0.0494563	-0.0632248	-0.09
DIG1	RLM1	0.259893	0.262829	0.164
DIG1	ROX1	0.101988	-0.0294628	-0.006
DIG1	SKN7	0.161596	0.0443995	0.069
DIG1	SKO1	0.111639	0.0818672	0.081
DIG1	SMP1	0.136061	0.0465777	0.047
DIG1	STB1	0.322628	0.152795	0.154
DIG1	STE12	0.111174	0.922592	0.276
DIG1	STP1	0.040514	-0.070225	-0.069
DIG1	SUM1	0.18004	0.0903519	0.088
DIG1	SUT1	0.0609764	-0.0890169	-0.102
DIG1	SWI4	0.000365383	0.115093	-0.105
DIG1	SWI5	0.0817483	0.101448	0.045
DIG1	SWI6	-0.0537716	0.118842	-0.082
DIG1	TEC1	0.0359411	0.738091	0.002
DIG1	UME6	-0.0169219	-0.0346645	-0.037
DIG1	YAP1	-0.0904612	-0.175452	-0.167
DIG1	YAP5	-0.0125091	0.0567734	0.054
DIG1	YAP6	0.0075169	-0.0758286	-0.105
DIG1	YOX1	0.160116	0.143004	0.092
DIG1	ZAP1	-0.113877	0.0369595	0.036
FHL1	FKH1	0.354648	0.238416	0.111
FHL1	FKH2	0.424623	0.152977	0.079
FHL1	GAL4	-0.113281	-0.232279	-0.232
FHL1	GAT3	0.0817641	0.295402	-0.234
FHL1	GCN4	0.105231	-0.0112301	-0.011
FHL1	HAC1	0.0126098	-0.247761	-0.246
FHL1	HAP1	0.185684	-0.163031	-0.165
FHL1	HAP2	0.142819	0.411826	0.413
FHL1	HAP4	-0.0880479	-0.0492028	-0.062
FHL1	HIR1	0.0424039	0.567707	0.471
FHL1	HIR2	0.298421	0.365808	0.365
FHL1	HIR3	0.263866	0.507805	0.311
FHL1	INO2	0.0725416	0.336339	0.18
FHL1	INO4	-0.0966094	0.216837	0.216
FHL1	LEU3	0.291714	0.374574	0.352
FHL1	MBP1	0.15327	0.176751	0.097
FHL1	MCM1	0.193986	0.209745	0.183
FHL1	MET31	0.160839	0.183561	-0.099
FHL1	MET32	0.00455209	-0.175704	-0.175
FHL1	MET4	-0.0271751	-0.0987223	-0.098
FHL1	MGA1	-0.143121	0.328802	0.285
FHL1	MIG1	-0.0882146	-0.180895	-0.181
FHL1	MSN4	-0.162448	-0.499855	-0.593
FHL1	NDD1	0.131086	-0.00305709	-0.075
FHL1	NRG1	-0.102286	-0.35167	-0.352
FHL1	PDR1	0.0235394	0.679292	-0.231
FHL1	PHD1	0.0199044	-0.198073	-0.271
FHL1	RAP1	0.322038	0.98416	-0.261
FHL1	RLM1	-0.0299543	-0.058212	-0.067
FHL1	ROX1	0.128614	0.156017	-0.026
FHL1	SKN7	0.273399	-0.274371	-0.275
FHL1	SKO1	0.0662921	-0.381325	-0.381
FHL1	SMP1	-0.0362126	0.387763	-0.239
FHL1	STB1	0.270376	0.162359	0.07
FHL1	STE12	0.255229	-0.0257143	-0.042
FHL1	STP1	0.031458	0.0851593	0.086
FHL1	SUM1	0.186134	-0.115155	-0.115
FHL1	SUT1	0.186941	-0.297115	-0.354
FHL1	SWI4	0.0691031	0.0895126	0.041
FHL1	SWI5	0.185533	-0.312816	-0.376
FHL1	SWI6	0.179859	0.0325492	0.008
FHL1	TEC1	-0.0809702	-0.061418	-0.061
FHL1	UME6	0.111958	-0.478085	-0.512
FHL1	YAP1	-0.132894	-0.00760252	-0.213
FHL1	YAP5	-0.0367833	0.515493	-0.321
FHL1	YAP6	-0.179009	0.296383	-0.04
FHL1	YOX1	0.174724	0.248677	0.113
FHL1	ZAP1	-0.00384459	0.293467	0.295
FKH1	FKH2	0.400061	0.828276	0.406
FKH1	GAL4	-0.213164	-0.0333354	-0.034
FKH1	GAT3	0.0445297	-0.0740859	-0.154
FKH1	GCN4	0.0272896	-0.289321	-0.288
FKH1	HAC1	-0.188952	0.108267	-0.002
FKH1	HAP1	-0.011993	0.00871433	-0.016
FKH1	HAP2	-0.0919611	0.0746649	0.075
FKH1	HAP4	-0.167768	-0.054371	-0.056
FKH1	HIR1	0.0351327	0.34915	0.31
FKH1	HIR2	0.320706	0.300766	0.232
FKH1	HIR3	0.231388	0.350306	0.314
FKH1	INO2	0.013132	0.436754	0.384
FKH1	INO4	-0.128324	0.50411	0.435
FKH1	LEU3	0.380903	-0.0976249	-0.068
FKH1	MBP1	0.0854792	0.497435	0.251
FKH1	MCM1	-0.0478551	0.588634	0.299
FKH1	MET31	0.232143	-0.0929221	-0.15
FKH1	MET32	-0.0972659	-0.162442	-0.192
FKH1	MET4	-0.0541761	-0.0716721	-0.07
FKH1	MGA1	-0.212791	0.0871755	0.025
FKH1	MIG1	-0.169703	-0.196956	-0.198
FKH1	MSN4	-0.215646	-0.259976	-0.272
FKH1	NDD1	0.0739337	0.596351	0.27
FKH1	NRG1	-0.364134	-0.248323	-0.27
FKH1	PDR1	-0.0105752	0.150604	0.143
FKH1	PHD1	-0.0227513	-0.0607029	-0.178
FKH1	RAP1	0.516352	0.21518	0.031
FKH1	RLM1	-0.243994	0.223791	0.1
FKH1	ROX1	-0.0862986	0.0578906	0.004
FKH1	SKN7	0.178486	-0.0825575	-0.154
FKH1	SKO1	-0.000160057	-0.0708836	-0.109
FKH1	SMP1	-0.109748	0.189158	0.134
FKH1	STB1	0.0931205	0.436	0.417
FKH1	STE12	0.335694	0.233184	0.123
FKH1	STP1	-0.19066	0.229041	0.204
FKH1	SUM1	0.10452	-0.129584	-0.152
FKH1	SUT1	0.0578399	-0.141987	-0.16
FKH1	SWI4	0.0246168	0.534844	0.344
FKH1	SWI5	0.351585	0.0373659	-0.113
FKH1	SWI6	0.372783	0.517828	0.283
FKH1	TEC1	0.0364992	0.336656	0.224
FKH1	UME6	0.0543345	-0.167868	-0.266
FKH1	YAP1	-0.149106	-0.117456	-0.151
FKH1	YAP5	-0.0760776	0.0665971	0.005
FKH1	YAP6	-0.129547	-0.0144141	-0.085
FKH1	YOX1	0.198798	0.194706	0.13
FKH1	ZAP1	0.0390385	0.135079	0.139
FKH2	GAL4	-0.0665064	0.090258	0.115
FKH2	GAT3	0.0377248	-0.0990285	-0.113
FKH2	GCN4	0.225166	-0.119585	-0.186
FKH2	HAC1	0.00471429	-0.00472163	-0.004
FKH2	HAP1	0.14345	0.13057	0.119
FKH2	HAP2	-0.0489113	0.0849761	0.084
FKH2	HAP4	0.0253203	0.0830579	0.069
FKH2	HIR1	0.0895436	0.282876	0.175
FKH2	HIR2	0.315809	0.279108	0.134
FKH2	HIR3	0.258311	0.269923	0.149
FKH2	INO2	0.0315901	0.325489	0.244
FKH2	INO4	-0.172207	0.37522	0.292
FKH2	LEU3	0.218462	-0.00749375	-0.01
FKH2	MBP1	0.0976675	0.422053	-0.023
FKH2	MCM1	0.190318	0.680814	0.105
FKH2	MET31	0.0994831	0.0030578	-0.033
FKH2	MET32	-0.0917153	-0.0372457	-0.036
FKH2	MET4	-0.11441	0.0233005	0.024
FKH2	MGA1	-0.103473	-0.0731376	-0.128
FKH2	MIG1	-0.0344619	-0.21055	-0.23
FKH2	MSN4	-0.0553834	-0.223696	-0.21
FKH2	NDD1	0.216604	0.792573	0.007
FKH2	NRG1	-0.0482715	-0.141907	-0.172
FKH2	PDR1	0.0135979	0.0844308	0.08
FKH2	PHD1	0.0706132	0.0617965	-0.075
FKH2	RAP1	0.210701	0.150803	0.035
FKH2	RLM1	0.0820991	0.225386	0.036
FKH2	ROX1	0.173367	0.0857546	0.034
FKH2	SKN7	0.253649	0.114676	-0.095
FKH2	SKO1	0.196534	-0.0194982	-0.033
FKH2	SMP1	-0.0106483	0.143592	0.086
FKH2	STB1	0.247001	0.361535	0.187
FKH2	STE12	0.198729	0.151038	0.05
FKH2	STP1	0.00628722	0.255732	0.257
FKH2	SUM1	0.242675	-0.0500986	-0.072
FKH2	SUT1	0.111244	0.0380995	0.06
FKH2	SWI4	0.138021	0.522723	0.169
FKH2	SWI5	0.271555	0.0867992	-0.012
FKH2	SWI6	0.232249	0.514237	0.061
FKH2	TEC1	0.0145101	0.328095	0.238
FKH2	UME6	0.124532	0.0207784	-0.099
FKH2	YAP1	-0.146924	-0.110972	-0.227
FKH2	YAP5	-0.0712636	0.00384869	0.001
FKH2	YAP6	-0.051039	0.0495744	-0.012
FKH2	YOX1	0.209696	0.24547	0.08
FKH2	ZAP1	0.0649943	0.0723535	0.076
GAL4	GAT3	0.0558939	0.236036	0.116
GAL4	GCN4	0.00820673	-0.0469722	-0.047
GAL4	HAC1	0.328986	-0.0691181	-0.069
GAL4	HAP1	-0.0297437	0.185244	0.159
GAL4	HAP2	-0.080503	-0.0791884	-0.079
GAL4	HAP4	0.140416	0.0764086	0.102
GAL4	HIR1	0.1712	-0.266396	-0.242
GAL4	HIR2	-0.122583	-0.165371	-0.166
GAL4	HIR3	-0.0328865	-0.197834	-0.198
GAL4	INO2	-0.0508012	-0.0775392	-0.078
GAL4	INO4	-0.130879	0.000730649	0.001
GAL4	LEU3	-0.253642	-0.105014	-0.105
GAL4	MBP1	0.0247853	0.0482624	0.019
GAL4	MCM1	0.0785624	0.0742812	0.069
GAL4	MET31	-0.0995415	0.0424844	0.042
GAL4	MET32	0.0779346	0.161373	0.04
GAL4	MET4	-0.056904	0.120414	0.12
GAL4	MGA1	0.202295	-0.343016	-0.354
GAL4	MIG1	0.058766	0.154786	0.154
GAL4	MSN4	0.0373587	0.305746	0.184
GAL4	NDD1	0.202274	0.203986	0.168
GAL4	NRG1	0.130898	0.266981	0.266
GAL4	PDR1	-0.0149521	0.0879585	0.042
GAL4	PHD1	0.0531807	0.216919	0.216
GAL4	RAP1	-0.171724	-0.213043	-0.191
GAL4	RLM1	0.45346	0.0776176	0.095
GAL4	ROX1	0.0398921	0.146106	0.145
GAL4	SKN7	0.124137	0.232647	0.231
GAL4	SKO1	0.121097	0.136506	0.136
GAL4	SMP1	0.091192	-0.0293068	0.01
GAL4	STB1	0.0984788	0.114223	0.119
GAL4	STE12	-0.0910481	-0.0137234	-0.015
GAL4	STP1	0.0319615	0.0279556	0.028
GAL4	SUM1	0.196697	0.17744	0.176
GAL4	SUT1	-0.0317592	0.233463	0.233
GAL4	SWI4	-0.0413524	0.139806	0.143
GAL4	SWI5	-0.0788216	0.241615	0.104
GAL4	SWI6	-0.225396	0.151496	0.146
GAL4	TEC1	-0.0237633	0.167925	0.057
GAL4	UME6	-0.0433414	0.244106	0.222
GAL4	YAP1	-0.0380655	-0.0568662	-0.058
GAL4	YAP5	0.0197087	0.159635	-0.06
GAL4	YAP6	-0.0121008	0.120334	0.072
GAL4	YOX1	0.0399864	-0.0723945	-0.073
GAL4	ZAP1	-0.0329755	-0.186031	-0.182
GAT3	GCN4	-0.0794121	0.0706111	0.065
GAT3	HAC1	0.0832865	-0.208353	-0.218
GAT3	HAP1	-0.00453489	-0.0519458	-0.059
GAT3	HAP2	-0.0171591	0.180028	0.175
GAT3	HAP4	-0.0577213	-0.0186835	-0.099
GAT3	HIR1	-0.0273208	0.041329	0
GAT3	HIR2	-0.00632567	0.003962	-0.12
GAT3	HIR3	-0.0480865	0.0538874	0.006
GAT3	INO2	-0.038561	0.0212002	-0.045
GAT3	INO4	0.0702329	-0.00629191	-0.025
GAT3	LEU3	0.159389	0.163518	0.152
GAT3	MBP1	-0.0204641	0.0670053	0.044
GAT3	MCM1	-0.0106397	0.0730195	0.069
GAT3	MET31	0.0265619	0.171328	0.166
GAT3	MET32	0.172814	0.0362011	0.03
GAT3	MET4	-0.0229556	0.0747603	0.012
GAT3	MGA1	0.0118389	0.0192554	0.024
GAT3	MIG1	-0.100908	-0.0194547	0
GAT3	MSN4	-0.140617	0.14784	-0.354
GAT3	NDD1	0.130434	-0.0829862	-0.096
GAT3	NRG1	-0.0536211	-0.0574739	-0.025
GAT3	PDR1	-0.0405849	0.621736	0.268
GAT3	PHD1	-0.0999777	0.0963857	0.019
GAT3	RAP1	0.0332982	0.326631	-0.164
GAT3	RLM1	0.0386379	0.00891452	0.009
GAT3	ROX1	-0.0216633	0.123283	0.141
GAT3	SKN7	-0.0440313	-0.0666441	-0.066
GAT3	SKO1	-0.0939695	-0.141078	-0.136
GAT3	SMP1	0.0368228	0.220768	0.115
GAT3	STB1	0.0433549	0.0728479	0.062
GAT3	STE12	0.00463235	0.0378183	0.051
GAT3	STP1	-0.0870582	0.0373106	0.033
GAT3	SUM1	0.0266793	0.0547565	0.096
GAT3	SUT1	0.0848873	-0.022805	-0.012
GAT3	SWI4	-0.157899	0.0266911	0.01
GAT3	SWI5	-0.00642455	0.127527	0.043
GAT3	SWI6	-0.116307	0.013263	-0.002
GAT3	TEC1	-0.154626	0.100859	0.107
GAT3	UME6	-0.00645633	-0.167361	-0.144
GAT3	YAP1	-0.109639	-0.0093741	-0.025
GAT3	YAP5	0.16789	0.89184
GAT3	YAP6	-0.18166	0.230261	0.238
GAT3	YOX1	0.0333133	0.14219	0.098
GAT3	ZAP1	-0.100173	0.0750238	0.01
GCN4	HAC1	0.153221	-0.256233	-0.258
GCN4	HAP1	0.257404	-0.109372	-0.109
GCN4	HAP2	-0.140849	0.0344761	0.034
GCN4	HAP4	0.127714	-0.159378	-0.175
GCN4	HIR1	-0.00877241	-0.205709	-0.204
GCN4	HIR2	-0.0758984	-0.146834	-0.146
GCN4	HIR3	0.151289	-0.143757	-0.116
GCN4	INO2	0.0139688	-0.12393	-0.124
GCN4	INO4	-0.0448346	-0.217056	-0.22
GCN4	LEU3	0.133561	0.675511	0.532
GCN4	MBP1	0.181687	-0.248599	-0.247
GCN4	MCM1	0.20193	-0.107706	-0.145
GCN4	MET31	0.0470211	0.51903	0.456
GCN4	MET32	-0.034082	0.562168	0.483
GCN4	MET4	-0.00442551	0.453268	0.452
GCN4	MGA1	-0.10223	-0.225832	-0.227
GCN4	MIG1	0.00353909	-0.0867748	-0.087
GCN4	MSN4	0.122999	-0.14173	-0.142
GCN4	NDD1	0.0479784	-0.143964	-0.142
GCN4	NRG1	0.233232	-0.142079	-0.142
GCN4	PDR1	0.0905121	-0.0742882	-0.075
GCN4	PHD1	0.061432	0.029881	-0.004
GCN4	RAP1	-0.0481928	0.00743263	-0.01
GCN4	RLM1	0.103483	-0.119373	-0.16
GCN4	ROX1	0.271371	0.0441401	0.046
GCN4	SKN7	0.247354	0.00894925	0.01
GCN4	SKO1	0.247948	-0.126701	-0.128
GCN4	SMP1	-0.0668876	-0.11638	-0.115
GCN4	STB1	0.0881154	-0.249087	-0.248
GCN4	STE12	0.00857051	-0.0925687	-0.094
GCN4	STP1	0.137415	0.177384	0.18
GCN4	SUM1	0.0966149	-0.0339931	-0.109
GCN4	SUT1	-0.0829744	0.0243792	0.023
GCN4	SWI4	0.119132	-0.175795	-0.185
GCN4	SWI5	-0.110606	-0.0625654	-0.061
GCN4	SWI6	-0.0799151	-0.195461	-0.197
GCN4	TEC1	-0.152997	-0.0766215	-0.076
GCN4	UME6	-0.0139325	-0.0482549	-0.126
GCN4	YAP1	0.0125459	0.450836	0.225
GCN4	YAP5	0.0941733	-0.0850374	-0.084
GCN4	YAP6	-0.0652825	0.184784	0.186
GCN4	YOX1	-0.0977068	-0.152446	-0.118
GCN4	ZAP1	-0.0401931	-0.168422	-0.167
HAC1	HAP1	0.115807	-0.0985381	-0.099
HAC1	HAP2	-0.000441876	-0.158023	-0.155
HAC1	HAP4	0.0800666	-0.0317533	-0.023
HAC1	HIR1	0.0681439	-0.0424079	-0.041
HAC1	HIR2	-0.120352	-0.0817466	-0.081
HAC1	HIR3	0.0102298	-0.0663183	-0.08
HAC1	INO2	-0.0348759	-0.0296386	-0.028
HAC1	INO4	-0.0768288	0.117233	0.091
HAC1	LEU3	-0.190706	-0.279912	-0.299
HAC1	MBP1	-0.0186805	0.162457	0.163
HAC1	MCM1	0.286783	-0.0433388	-0.042
HAC1	MET31	-0.153787	-0.158789	-0.158
HAC1	MET32	0.10837	-0.0822036	-0.075
HAC1	MET4	-0.071081	-0.00451966	-0.004
HAC1	MGA1	0.243951	0.0493765	0.053
HAC1	MIG1	0.0133695	0.0728096	0.073
HAC1	MSN4	-0.0139272	0.206364	0.205
HAC1	NDD1	0.156186	0.0255659	0.025
HAC1	NRG1	0.209868	0.0414761	0.037
HAC1	PDR1	0.014673	-0.232525	-0.239
HAC1	PHD1	0.104585	-0.0925522	-0.094
HAC1	RAP1	-0.229438	-0.260191	-0.258
HAC1	RLM1	0.419712	0.196866	0.217
HAC1	ROX1	0.107198	-0.125921	-0.127
HAC1	SKN7	0.180708	0.0247264	0.022
HAC1	SKO1	0.169757	0.111057	0.111
HAC1	SMP1	0.185579	-0.0790383	-0.079
HAC1	STB1	0.195081	0.217313	0.217
HAC1	STE12	-0.050135	0.105155	0.103
HAC1	STP1	0.0613944	0.0284041	0.036
HAC1	SUM1	0.137609	-0.0298214	-0.012
HAC1	SUT1	0.0237753	-0.0986091	-0.098
HAC1	SWI4	-0.0353497	0.202976	0.203
HAC1	SWI5	-0.134167	0.0717858	0.07
HAC1	SWI6	-0.250549	0.187247	0.187
HAC1	TEC1	-0.122889	0.104684	0.104
HAC1	UME6	-0.0303839	0.0155399	0.015
HAC1	YAP1	-0.0981926	0.0573689	0.062
HAC1	YAP5	0.0739583	-0.173849	-0.174
HAC1	YAP6	0.00933738	-0.283667	-0.283
HAC1	YOX1	0.0156758	-0.0485081	-0.133
HAC1	ZAP1	-0.17777	-0.0395571	-0.04
HAP1	HAP2	-0.0847807	0.264699	-0.036
HAP1	HAP4	-0.0816427	0.605877	0.246
HAP1	HIR1	0.0185647	-0.154839	-0.156
HAP1	HIR2	0.0308233	-0.0450457	-0.047
HAP1	HIR3	0.169891	-0.0931272	-0.118
HAP1	INO2	-0.0302353	0.209089	-0.037
HAP1	INO4	-0.0729397	0.286082	0.105
HAP1	LEU3	0.130204	-0.0856439	-0.107
HAP1	MBP1	0.0114105	0.0438079	0.023
HAP1	MCM1	0.155659	0.0969573	0.061
HAP1	MET31	-0.0304197	-0.00481016	-0.004
HAP1	MET32	-0.0442746	0.0373164	0.037
HAP1	MET4	0.0766538	0.0906659	0.081
HAP1	MGA1	0.00264327	-0.277763	-0.323
HAP1	MIG1	-0.063797	-0.0420866	-0.042
HAP1	MSN4	0.0659569	0.266855	0.208
HAP1	NDD1	0.133879	0.319382	0.263
HAP1	NRG1	0.116105	0.197536	0.16
HAP1	PDR1	0.0584151	-0.0647574	-0.078
HAP1	PHD1	0.00289283	0.301692	0.204
HAP1	RAP1	0.0085586	-0.120463	-0.141
HAP1	RLM1	0.170955	0.204121	0.185
HAP1	ROX1	0.131485	0.10134	0.105
HAP1	SKN7	0.0665523	0.3856	0.252
HAP1	SKO1	0.173307	0.314922	0.229
HAP1	SMP1	-0.0637057	0.131936	0.13
HAP1	STB1	0.0395228	0.0855034	0.051
HAP1	STE12	0.0531425	-0.0155072	-0.045
HAP1	STP1	0.0499434	0.129107	0.129
HAP1	SUM1	0.211448	0.0131864	0
HAP1	SUT1	0.0732296	0.437252	0.325
HAP1	SWI4	0.0641389	0.172366	0.121
HAP1	SWI5	-0.0870513	0.260415	0.179
HAP1	SWI6	0.0678745	0.153789	0.124
HAP1	TEC1	0.0952047	0.117837	0.025
HAP1	UME6	-0.038764	0.321646	0.282
HAP1	YAP1	-0.0114239	-0.0824452	-0.282
HAP1	YAP5	0.124263	-0.0716981	-0.117
HAP1	YAP6	0.00185224	0.0172152	-0.004
HAP1	YOX1	-0.12751	-0.150884	-0.214
HAP1	ZAP1	-0.015121	-0.0504946	-0.049
HAP2	HAP4	0.0610383	0.483231	-0.09
HAP2	HIR1	-0.0717997	0.374462	0.344
HAP2	HIR2	0.0587171	0.259529	0.229
HAP2	HIR3	-0.00889262	0.296522	0.227
HAP2	INO2	0.152685	0.218492	0.217
HAP2	INO4	0.193923	0.151282	0.152
HAP2	LEU3	-0.0717142	0.279326	0.206
HAP2	MBP1	-0.0350245	0.10438	0.106
HAP2	MCM1	0.124053	0.105303	0.106
HAP2	MET31	0.104303	0.0906324	0.007
HAP2	MET32	0.078479	-0.0659225	-0.057
HAP2	MET4	-0.0231121	-0.0723282	-0.071
HAP2	MGA1	0.0709496	0.223136	0.227
HAP2	MIG1	0.21823	-0.154592	-0.154
HAP2	MSN4	0.0469188	-0.329346	-0.337
HAP2	NDD1	0.0603133	0.0267674	0.041
HAP2	NRG1	0.102238	-0.130865	-0.12
HAP2	PDR1	-0.0148146	0.310029	0.223
HAP2	PHD1	0.0789202	0.0309644	0.031
HAP2	RAP1	-0.0342784	0.409545	0.411
HAP2	RLM1	0.137777	-0.0621135	-0.073
HAP2	ROX1	-0.0198536	0.139212	0.046
HAP2	SKN7	0.0117373	-0.141568	-0.109
HAP2	SKO1	0.0201064	-0.11761	-0.117
HAP2	SMP1	0.123671	0.202475	0.125
HAP2	STB1	0.0301566	0.0534653	0.054
HAP2	STE12	-0.0284805	-0.0484392	-0.047
HAP2	STP1	0.157146	0.0892351	0.092
HAP2	SUM1	-0.100773	0.11111	0.046
HAP2	SUT1	0.116349	-0.0157354	-0.015
HAP2	SWI4	-0.0694338	-0.00858373	-0.009
HAP2	SWI5	-0.0315303	-0.207318	-0.161
HAP2	SWI6	-0.0121156	-0.00262201	0.027
HAP2	TEC1	0.036894	-0.0306935	-0.032
HAP2	UME6	0.118191	-0.118067	-0.141
HAP2	YAP1	0.036691	-0.0647387	-0.148
HAP2	YAP5	0.156468	0.2472	0.246
HAP2	YAP6	0.003021	0.0866668	0.051
HAP2	YOX1	0.0388625	0.123078	0.125
HAP2	ZAP1	0.0582788	0.278771	0.286
HAP4	HIR1	-0.0334618	0.019069	-0.036
HAP4	HIR2	-0.116079	0.0886615	0.02
HAP4	HIR3	-0.123625	0.0273903	0.016
HAP4	INO2	-0.0393239	0.0165782	-0.025
HAP4	INO4	0.084396	0.0416216	0.04
HAP4	LEU3	-0.188855	-0.117676	-0.128
HAP4	MBP1	0.0554376	0.0283789	0.022
HAP4	MCM1	0.00101072	0.0473627	0.025
HAP4	MET31	-0.200963	-0.126779	-0.151
HAP4	MET32	0.0391068	-0.108589	-0.106
HAP4	MET4	-0.0664875	-0.105509	-0.097
HAP4	MGA1	0.266525	-0.00627414	-0.034
HAP4	MIG1	0.181848	-0.00868555	-0.009
HAP4	MSN4	0.383155	0.112173	0.127
HAP4	NDD1	0.0989017	0.215584	0.201
HAP4	NRG1	0.330469	0.161564	0.169
HAP4	PDR1	-0.0094774	-0.0884229	-0.095
HAP4	PHD1	0.111147	0.269235	0.228
HAP4	RAP1	-0.16518	-0.0264993	-0.024
HAP4	RLM1	0.201275	0.131472	0.136
HAP4	ROX1	0.269584	0.018393	0.005
HAP4	SKN7	0.0336465	0.244224	0.222
HAP4	SKO1	0.0550557	0.258953	0.266
HAP4	SMP1	0.0952887	0.082296	0.065
HAP4	STB1	-0.0190572	0.0184439	0.022
HAP4	STE12	-0.200705	0.0213839	0.025
HAP4	STP1	0.14256	0.0282428	0.033
HAP4	SUM1	-0.0315599	0.0890135	0.044
HAP4	SUT1	0.011138	0.331587	0.338
HAP4	SWI4	0.0269955	0.0287769	0.028
HAP4	SWI5	0.0195457	0.0388376	0.051
HAP4	SWI6	-0.11953	0.0599591	0.058
HAP4	TEC1	0.156482	0.0181235	0.025
HAP4	UME6	0.0638256	0.226098	0.173
HAP4	YAP1	-0.0448561	-0.204053	-0.206
HAP4	YAP5	-0.0290034	0.0119507	-0.042
HAP4	YAP6	0.137034	-0.0380842	-0.114
HAP4	YOX1	-0.0793067	-0.010744	-0.017
HAP4	ZAP1	-0.0251016	0.161592	0.031
HIR1	HIR2	0.0506373	0.837084	0.315
HIR1	HIR3	0.100627	0.837173	0.475
HIR1	INO2	-0.0169457	0.226697	0.228
HIR1	INO4	-0.159324	0.122872	0.124
HIR1	LEU3	-0.147372	0.0512585	0.054
HIR1	MBP1	0.126107	0.261266	0.207
HIR1	MCM1	0.0693218	0.0876062	0.089
HIR1	MET31	-0.0372845	-0.069468	-0.074
HIR1	MET32	0.0690882	-0.228603	-0.232
HIR1	MET4	0.0716496	-0.307867	-0.331
HIR1	MGA1	0.0632121	0.553287	0.539
HIR1	MIG1	0.0184998	-0.175071	-0.174
HIR1	MSN4	0.0181418	-0.509317	-0.48
HIR1	NDD1	0.222443	-0.0535889	-0.025
HIR1	NRG1	-0.0427131	-0.21772	-0.216
HIR1	PDR1	0.107553	0.251033	0.21
HIR1	PHD1	0.0507749	-0.141264	-0.14
HIR1	RAP1	0.0743601	0.539684	0.459
HIR1	RLM1	0.200686	-0.158437	-0.173
HIR1	ROX1	0.0660805	-0.0411622	-0.037
HIR1	SKN7	0.151069	-0.333881	-0.333
HIR1	SKO1	-0.0405105	-0.274125	-0.274
HIR1	SMP1	0.0914306	0.0813268	0.063
HIR1	STB1	0.113424	0.121624	0.123
HIR1	STE12	-0.0344405	-0.122307	-0.121
HIR1	STP1	0.0246615	0.0396576	0.032
HIR1	SUM1	0.263498	-0.0369334	-0.095
HIR1	SUT1	0.108234	-0.211789	-0.211
HIR1	SWI4	0.0819535	0.114963	-0.06
HIR1	SWI5	0.0358771	-0.395148	-0.36
HIR1	SWI6	0.00374009	0.0847896	-0.015
HIR1	TEC1	-0.0150755	-0.163463	-0.162
HIR1	UME6	0.0460611	-0.278658	-0.258
HIR1	YAP1	0.077184	-0.19952	-0.216
HIR1	YAP5	-0.104452	0.196348	0.194
HIR1	YAP6	0.109649	0.00219374	0.003
HIR1	YOX1	0.0920745	0.150506	0.144
HIR1	ZAP1	0.051348	0.393565	0.335
HIR2	HIR3	0.229002	0.86468
HIR2	INO2	-0.0685046	0.097067	0.098
HIR2	INO4	-0.0782463	0.0165764	0.018
HIR2	LEU3	0.229177	0.0290497	0.018
HIR2	MBP1	0.0944	0.295608	0.232
HIR2	MCM1	0.0831812	-0.00780377	0.017
HIR2	MET31	0.0744417	-0.0632529	-0.081
HIR2	MET32	-0.0309238	-0.193793	-0.193
HIR2	MET4	0.00996211	-0.247092	-0.287
HIR2	MGA1	-0.123678	0.385842	0.387
HIR2	MIG1	0.00354202	-0.148645	-0.147
HIR2	MSN4	-0.0396356	-0.370794	-0.371
HIR2	NDD1	0.113424	-0.0316903	-0.041
HIR2	NRG1	-0.249195	-0.123658	-0.156
HIR2	PDR1	0.0724172	0.0641179	0.062
HIR2	PHD1	0.111896	-0.0598333	-0.059
HIR2	RAP1	0.315987	0.342917	0.349
HIR2	RLM1	-0.0628161	-0.135529	-0.107
HIR2	ROX1	-0.0306167	-0.00251378	-0.045
HIR2	SKN7	0.0389267	-0.161371	-0.161
HIR2	SKO1	0.136584	-0.19207	-0.192
HIR2	SMP1	-0.0289841	-0.0292154	-0.077
HIR2	STB1	0.0974284	0.17152	0.172
HIR2	STE12	0.255818	-0.155835	-0.16
HIR2	STP1	-0.0912503	0.0528009	0.07
HIR2	SUM1	0.16255	-0.0160851	-0.063
HIR2	SUT1	0.110691	-0.0759052	-0.089
HIR2	SWI4	0.10419	0.222598	0.023
HIR2	SWI5	0.294124	-0.289265	-0.265
HIR2	SWI6	0.396253	0.193502	0.059
HIR2	TEC1	0.131032	-0.169628	-0.18
HIR2	UME6	0.0826464	-0.189748	-0.189
HIR2	YAP1	-0.0364465	-0.121714	-0.137
HIR2	YAP5	-0.0663338	0.0842871	0.009
HIR2	YAP6	-0.0144778	0.00909744	-0.013
HIR2	YOX1	0.282947	-0.0599878	-0.089
HIR2	ZAP1	0.0499871	0.285102	0.198
HIR3	INO2	-0.0544363	0.215004	0.216
HIR3	INO4	-0.161125	0.127496	0.129
HIR3	LEU3	0.174041	0.0773335	-0.038
HIR3	MBP1	0.135158	0.325565	0.293
HIR3	MCM1	0.172509	0.00841559	0.01
HIR3	MET31	0.0827469	-0.00497597	-0.098
HIR3	MET32	-0.0704211	-0.202946	-0.226
HIR3	MET4	-0.0430089	-0.252451	-0.273
HIR3	MGA1	-0.0966843	0.461048	0.429
HIR3	MIG1	-0.125595	-0.154393	-0.153
HIR3	MSN4	-0.112124	-0.43284	-0.433
HIR3	NDD1	0.0496814	-0.0619371	-0.081
HIR3	NRG1	-0.0964696	-0.217921	-0.25
HIR3	PDR1	0.110507	0.177767	0.036
HIR3	PHD1	-0.047414	-0.113946	-0.113
HIR3	RAP1	0.220582	0.48728	0.324
HIR3	RLM1	0.0308476	-0.172482	-0.19
HIR3	ROX1	0.0286188	-0.0025511	-0.062
HIR3	SKN7	0.182429	-0.272491	-0.295
HIR3	SKO1	0.252931	-0.25457	-0.254
HIR3	SMP1	0.00468925	0.0420807	-0.002
HIR3	STB1	0.0976681	0.179157	0.18
HIR3	STE12	0.252311	-0.171522	-0.173
HIR3	STP1	-0.0672975	0.0879413	0.108
HIR3	SUM1	0.218907	-0.0927957	-0.13
HIR3	SUT1	0.0183786	-0.150189	-0.159
HIR3	SWI4	0.159416	0.198355	0.077
HIR3	SWI5	0.148145	-0.317802	-0.318
HIR3	SWI6	0.213705	0.160192	0.045
HIR3	TEC1	-0.0809694	-0.195559	-0.196
HIR3	UME6	0.154384	-0.311254	-0.31
HIR3	YAP1	-0.0267739	-0.080328	-0.073
HIR3	YAP5	0.131104	0.174776	0.137
HIR3	YAP6	-0.00995252	0.0421702	-0.02
HIR3	YOX1	0.0774518	0.145138	-0.27
HIR3	ZAP1	0.0437231	0.287819	0.268
INO2	INO4	0.230011	0.834742	0.303
INO2	LEU3	0.117131	0.128247	0.145
INO2	MBP1	0.0026805	0.319424	0.311
INO2	MCM1	0.0862863	0.315649	0.258
INO2	MET31	0.23955	0.0694018	0.07
INO2	MET32	0.0593888	-0.0887537	-0.125
INO2	MET4	0.0324874	0.0139937	0.015
INO2	MGA1	-0.0221548	-0.0211009	-0.021
INO2	MIG1	0.17663	-0.129026	-0.13
INO2	MSN4	-0.0363973	-0.150777	-0.184
INO2	NDD1	0.0188231	0.244727	0.183
INO2	NRG1	0.102365	-0.158966	-0.16
INO2	PDR1	-0.0612564	0.287358	0.263
INO2	PHD1	0.125646	0.0648686	0.015
INO2	RAP1	0.0166084	0.343673	0.163
INO2	RLM1	-0.00608152	0.111898	0.107
INO2	ROX1	-0.0699166	0.177808	0.186
INO2	SKN7	0.191314	-0.0359254	-0.043
INO2	SKO1	-0.0549248	0.0533612	-0.091
INO2	SMP1	0.22336	0.316254	0.316
INO2	STB1	0.188847	0.292902	0.294
INO2	STE12	0.0434512	0.079197	0.069
INO2	STP1	0.149471	0.208861	0.21
INO2	SUM1	-0.0282084	-0.0963246	-0.103
INO2	SUT1	-0.0710392	0.000541161	-0.037
INO2	SWI4	-0.126665	0.315579	0.235
INO2	SWI5	-0.177855	0.069983	0.046
INO2	SWI6	0.0156958	0.276473	0.251
INO2	TEC1	-0.0132168	0.18287	0.181
INO2	UME6	0.0147668	-0.160839	-0.283
INO2	YAP1	-0.107158	-0.0552354	-0.154
INO2	YAP5	0.139036	0.13089	0.1
INO2	YAP6	-0.0680544	0.118627	0.088
INO2	YOX1	0.05545	0.0900742	0.09
INO2	ZAP1	0.145013	0.231771	0.233
INO4	LEU3	-0.0315983	0.0105011	0.028
INO4	MBP1	-0.0642301	0.373267	0.367
INO4	MCM1	-0.0396609	0.396738	0.242
INO4	MET31	0.000367753	0.0289968	0.03
INO4	MET32	0.257928	-0.102386	-0.143
INO4	MET4	0.228389	0.0507729	0.028
INO4	MGA1	-0.0636902	-0.131824	-0.131
INO4	MIG1	0.108884	-0.0438785	-0.044
INO4	MSN4	0.167737	-0.0388895	-0.038
INO4	NDD1	-0.0934215	0.354601	0.268
INO4	NRG1	0.18078	-0.0725938	-0.142
INO4	PDR1	-0.0587663	0.264752	0.242
INO4	PHD1	0.0853356	0.108285	-0.036
INO4	RAP1	-0.108793	0.210024	0.223
INO4	RLM1	-0.0775089	0.19766	0.155
INO4	ROX1	-0.036122	0.24867	0.13
INO4	SKN7	-0.126676	9.32612e-06	-0.022
INO4	SKO1	-0.0586333	0.113147	-0.027
INO4	SMP1	0.0216466	0.352487	0.283
INO4	STB1	-0.0510115	0.39573	0.372
INO4	STE12	-0.156482	0.178577	0.18
INO4	STP1	0.195229	0.1838	0.171
INO4	SUM1	-0.223927	-0.0555606	-0.055
INO4	SUT1	-0.0741836	0.0236674	-0.064
INO4	SWI4	-0.14268	0.421824	0.34
INO4	SWI5	-0.244492	0.135745	0.118
INO4	SWI6	-0.0929038	0.380881	0.342
INO4	TEC1	-0.00899992	0.290053	0.255
INO4	UME6	0.0722079	-0.166035	-0.276
INO4	YAP1	0.213239	-0.064671	-0.158
INO4	YAP5	0.199811	0.100258	0.094
INO4	YAP6	0.0309363	0.0756644	-0.073
INO4	YOX1	-0.034393	0.00769448	0.009
INO4	ZAP1	0.0782508	0.16272	0.164
LEU3	MBP1	0.0904782	-0.0442299	-0.1
LEU3	MCM1	0.00594047	0.0996611	0.087
LEU3	MET31	0.279403	0.490288	0.459
LEU3	MET32	-0.0650681	0.35846	0.345
LEU3	MET4	0.136581	0.364921	0.373
LEU3	MGA1	-0.276416	-0.058596	-0.075
LEU3	MIG1	-0.0356853	-0.162616	-0.162
LEU3	MSN4	-0.198735	-0.373355	-0.363
LEU3	NDD1	-0.0476821	-0.0629035	-0.086
LEU3	NRG1	-0.339505	-0.277165	-0.307
LEU3	PDR1	0.0194859	0.219098	0.187
LEU3	PHD1	-0.0834962	-0.0789896	-0.078
LEU3	RAP1	0.337208	0.376999	0.378
LEU3	RLM1	-0.235449	-0.124166	-0.134
LEU3	ROX1	-0.129605	0.180246	0.027
LEU3	SKN7	0.196037	-0.105075	-0.099
LEU3	SKO1	0.0321301	-0.255861	-0.256
LEU3	SMP1	-0.256293	0.045267	-0.071
LEU3	STB1	0.0754988	-0.019873	-0.019
LEU3	STE12	0.345829	-0.00735571	-0.016
LEU3	STP1	0.0125814	0.167743	0.169
LEU3	SUM1	0.0476937	-0.00144565	-0.036
LEU3	SUT1	0.0390609	-0.157528	-0.175
LEU3	SWI4	0.088458	-0.0320426	-0.031
LEU3	SWI5	0.102846	-0.191308	-0.154
LEU3	SWI6	0.251892	-0.0495313	-0.035
LEU3	TEC1	0.0572547	0.0273853	0.018
LEU3	UME6	0.0245524	-0.25218	-0.309
LEU3	YAP1	-0.0901365	0.293474	0.257
LEU3	YAP5	0.20698	0.0983409	0.1
LEU3	YAP6	-0.225224	0.239491	0.157
LEU3	YOX1	0.0129848	0.0292035	0.005
LEU3	ZAP1	0.0851742	-0.0351091	-0.041
MBP1	MCM1	0.131788	0.164169	0.006
MBP1	MET31	0.0862841	0.00504608	-0.085
MBP1	MET32	-0.0138114	-0.128185	-0.134
MBP1	MET4	-0.0650724	-0.0312196	-0.031
MBP1	MGA1	0.0690574	-0.0716343	-0.084
MBP1	MIG1	0.113557	-0.0363207	-0.039
MBP1	MSN4	0.0523918	-0.0765441	-0.098
MBP1	NDD1	0.150121	0.183929	-0.145
MBP1	NRG1	0.0624665	-0.116585	-0.13
MBP1	PDR1	0.144015	0.163446	0.153
MBP1	PHD1	0.0493365	0.0238154	-0.08
MBP1	RAP1	0.117545	0.15815	0.125
MBP1	RLM1	0.0645745	0.188644	0.059
MBP1	ROX1	0.210659	0.178974	0.021
MBP1	SKN7	0.162764	0.0412123	-0.075
MBP1	SKO1	0.167051	-0.0283348	-0.046
MBP1	SMP1	-0.0442917	0.140483	0.039
MBP1	STB1	-0.0280289	0.749455	0.536
MBP1	STE12	0.161364	0.161062	0.005
MBP1	STP1	0.194113	0.184252	0.187
MBP1	SUM1	0.199309	0.00772782	0.003
MBP1	SUT1	-0.0462611	-0.0851913	-0.095
MBP1	SWI4	0.171359	0.76195	0.155
MBP1	SWI5	0.16453	0.150928	-0.074
MBP1	SWI6	-0.00272626	0.851341	0.144
MBP1	TEC1	-0.00630156	0.30775	0.115
MBP1	UME6	0.0749872	-0.0284474	-0.181
MBP1	YAP1	0.0682771	-0.0979443	-0.173
MBP1	YAP5	0.00665997	0.163831	0.169
MBP1	YAP6	0.0266076	-0.0788189	-0.088
MBP1	YOX1	-0.0748701	-0.0804657	-0.109
MBP1	ZAP1	0.106594	-0.0156454	-0.015
MCM1	MET31	0.0157301	0.0619484	0.054
MCM1	MET32	-0.0335697	-0.0160608	-0.027
MCM1	MET4	-0.158402	0.103446	0.104
MCM1	MGA1	0.0816229	-0.0504405	-0.135
MCM1	MIG1	0.100101	-0.125028	-0.125
MCM1	MSN4	-0.00905274	-0.215891	-0.218
MCM1	NDD1	0.144798	0.726245	0.13
MCM1	NRG1	0.148273	-0.0879566	-0.142
MCM1	PDR1	0.0797034	0.265924	0.254
MCM1	PHD1	0.108084	0.0982624	0.01
MCM1	RAP1	-0.0553369	0.205118	0.179
MCM1	RLM1	0.251555	0.210127	0.081
MCM1	ROX1	0.173616	0.209357	0.093
MCM1	SKN7	0.273593	0.0371945	-0.059
MCM1	SKO1	0.348432	-0.0812468	-0.082
MCM1	SMP1	0.0938304	0.233437	0.179
MCM1	STB1	0.357664	0.198875	0.178
MCM1	STE12	0.0916431	0.356986	0.079
MCM1	STP1	0.110171	0.162087	0.15
MCM1	SUM1	0.260952	0.0150098	0.008
MCM1	SUT1	-0.0299804	-0.0132238	-0.035
MCM1	SWI4	0.0979409	0.281363	0.016
MCM1	SWI5	0.0755729	0.0621588	-0.027
MCM1	SWI6	-0.0747132	0.271297	0.014
MCM1	TEC1	-0.0580776	0.451169	0.221
MCM1	UME6	0.076084	-0.125913	-0.184
MCM1	YAP1	-0.0151564	-0.133073	-0.231
MCM1	YAP5	0.0185256	0.138248	0.138
MCM1	YAP6	-0.0387075	0.197554	0.056
MCM1	YOX1	0.0577363	0.453227	0.073
MCM1	ZAP1	-0.0569707	0.0775834	0.081
MET31	MET32	0.00163085	0.703754	0.071
MET31	MET4	0.086431	0.802514
MET31	MGA1	-0.122092	-0.256878	-0.255
MET31	MIG1	0.0262737	-0.086172	-0.077
MET31	MSN4	-0.188449	-0.0541334	-0.063
MET31	NDD1	0.0091587	0.0468104	0.032
MET31	NRG1	-0.0757046	-0.0723698	-0.109
MET31	PDR1	-0.0705201	0.178022	0.01
MET31	PHD1	0.0242983	0.0125037	0.012
MET31	RAP1	0.16888	0.21519	-0.063
MET31	RLM1	-0.0303095	-0.00599199	-0.07
MET31	ROX1	-0.0625086	0.197752	0.141
MET31	SKN7	0.122332	0.0542592	0.052
MET31	SKO1	-0.020992	-0.0565579	-0.057
MET31	SMP1	-0.102891	0.092081	-0.045
MET31	STB1	0.00469207	0.107542	0.022
MET31	STE12	0.212016	-0.0342801	-0.031
MET31	STP1	-0.0545081	0.231788	0.232
MET31	SUM1	0.0203389	0.0203535	-0.064
MET31	SUT1	0.0835628	0.00466189	0.024
MET31	SWI4	0.11443	0.103837	0.052
MET31	SWI5	0.0624194	-0.00326774	0.001
MET31	SWI6	0.165246	0.0975073	0.036
MET31	TEC1	0.00847589	0.0794883	0.079
MET31	UME6	0.0816011	-0.0384098	-0.1
MET31	YAP1	-0.0968346	0.288168	0.293
MET31	YAP5	0.0877415	0.0991703	0.1
MET31	YAP6	-0.0812383	0.15961	0.119
MET31	YOX1	-0.0360644	-0.152284	-0.196
MET31	ZAP1	0.0043052	-0.194392	-0.282
MET32	MET4	0.221926	0.74203
MET32	MGA1	-0.15314	-0.278154	-0.274
MET32	MIG1	0.0798799	-0.0499042	-0.031
MET32	MSN4	0.0560472	0.0234568	0.022
MET32	NDD1	0.134506	-0.0139271	0.012
MET32	NRG1	0.196645	-0.0277412	-0.029
MET32	PDR1	0.0138223	-0.0978993	-0.103
MET32	PHD1	0.0292447	0.0236915	0.022
MET32	RAP1	-0.0565171	-0.1455	-0.145
MET32	RLM1	0.0292723	-0.0732443	-0.047
MET32	ROX1	0.0353035	0.00593667	0.051
MET32	SKN7	-0.0745724	0.0476368	0.089
MET32	SKO1	-0.154042	-0.0158184	-0.016
MET32	SMP1	0.0570289	-0.140088	-0.127
MET32	STB1	0.0115098	-0.0785542	-0.079
MET32	STE12	-0.134706	-0.0765111	-0.069
MET32	STP1	0.0776048	0.165668	0.164
MET32	SUM1	-0.0740942	-0.0198562	-0.021
MET32	SUT1	0.0664078	0.0538993	-0.002
MET32	SWI4	-0.0959657	-0.0429703	-0.043
MET32	SWI5	-0.110572	0.0213788	0.048
MET32	SWI6	-0.171952	-0.0500532	-0.035
MET32	TEC1	-0.101124	0.0543426	0.055
MET32	UME6	0.119501	0.114976	0.045
MET32	YAP1	0.0636168	0.192843	0.188
MET32	YAP5	0.301644	-0.135133	-0.135
MET32	YAP6	0.0614364	-0.0139517	-0.015
MET32	YOX1	0.0484129	-0.176834	-0.175
MET32	ZAP1	-0.0609956	-0.253448	-0.253
MET4	MGA1	-0.115586	-0.442098	-0.441
MET4	MIG1	-0.00442207	-0.127405	-0.128
MET4	MSN4	0.129936	0.155038	0.147
MET4	NDD1	0.0745995	0.178935	0.162
MET4	NRG1	-0.0194576	-0.0845803	-0.085
MET4	PDR1	-0.0776041	0.0257013	0.015
MET4	PHD1	0.0349132	0.00828683	0.008
MET4	RAP1	0.111192	-0.0697094	-0.069
MET4	RLM1	-0.0164835	0.206372	0.208
MET4	ROX1	0.0263863	0.0892383	0.086
MET4	SKN7	0.00877737	0.224756	0.224
MET4	SKO1	-0.188286	0.0658932	0.066
MET4	SMP1	-0.116798	0.0744127	0.072
MET4	STB1	-0.193985	0.145666	0.146
MET4	STE12	-0.0934953	0.0295409	0.03
MET4	STP1	0.168486	0.251164	0.119
MET4	SUM1	-0.042463	-0.123631	-0.124
MET4	SUT1	0.0905936	0.0455337	0.045
MET4	SWI4	-0.0579605	0.217856	0.218
MET4	SWI5	-0.126451	0.198282	0.188
MET4	SWI6	0.0307727	0.189643	0.191
MET4	TEC1	0.0159865	0.203941	0.204
MET4	UME6	0.111009	0.0215677	0.021
MET4	YAP1	0.160401	0.275331	0.258
MET4	YAP5	0.0800347	-0.0483373	-0.048
MET4	YAP6	-0.00187194	0.0583344	0.056
MET4	YOX1	-0.0208359	-0.216786	-0.216
MET4	ZAP1	0.100791	-0.38155	-0.381
MGA1	MIG1	0.103498	-0.128097	-0.128
MGA1	MSN4	0.155338	-0.461077	-0.463
MGA1	NDD1	0.117399	-0.304012	-0.367
MGA1	NRG1	0.187547	-0.226254	-0.224
MGA1	PDR1	-0.0120361	0.0315791	0.007
MGA1	PHD1	0.0925028	-0.262381	-0.263
MGA1	RAP1	-0.158829	0.298228	0.252
MGA1	RLM1	0.250316	-0.276772	-0.306
MGA1	ROX1	0.0964023	-0.242326	-0.326
MGA1	SKN7	0.0434181	-0.505472	-0.502
MGA1	SKO1	0.00756451	-0.293521	-0.34
MGA1	SMP1	0.235748	-0.148611	-0.148
MGA1	STB1	-0.00746514	-0.187809	-0.187
MGA1	STE12	-0.0724362	-0.0472398	-0.048
MGA1	STP1	0.00941638	-0.162199	-0.165
MGA1	SUM1	0.120989	-0.0819449	-0.084
MGA1	SUT1	0.0485015	-0.370147	-0.381
MGA1	SWI4	-0.0311879	-0.334079	-0.391
MGA1	SWI5	0.00800008	-0.481541	-0.493
MGA1	SWI6	-0.115867	-0.3268	-0.377
MGA1	TEC1	-0.00557613	-0.285697	-0.345
MGA1	UME6	-0.0721033	-0.330575	-0.353
MGA1	YAP1	-0.129953	-0.140516	-0.161
MGA1	YAP5	-0.0479362	0.118481	0.096
MGA1	YAP6	0.16815	-0.162608	-0.213
MGA1	YOX1	-0.0987547	0.37505	0.341
MGA1	ZAP1	-0.0201819	0.404973	0.388
MIG1	MSN4	0.263946	0.133718	0.132
MIG1	NDD1	0.0585423	-0.148273	-0.148
MIG1	NRG1	0.12044	0.69063	-0.011
MIG1	PDR1	0.0767104	-0.0993238	-0.075
MIG1	PHD1	0.175183	0.426427	0.157
MIG1	RAP1	-0.0716061	-0.19171	-0.192
MIG1	RLM1	0.143641	-0.0732726	-0.149
MIG1	ROX1	0.10706	0.466092	0.118
MIG1	SKN7	-0.0173415	-0.0325314	-0.093
MIG1	SKO1	0.091916	0.1067	0.097
MIG1	SMP1	-0.0360872	-0.0302526	-0.08
MIG1	STB1	0.0511027	-0.0409271	-0.041
MIG1	STE12	-0.130985	-0.0560762	-0.059
MIG1	STP1	0.228388	-0.114831	-0.116
MIG1	SUM1	0.0780466	0.395254	0.395
MIG1	SUT1	-0.0949107	0.357156	0.18
MIG1	SWI4	0.111639	-0.092853	-0.13
MIG1	SWI5	-0.00155968	-0.0218517	-0.022
MIG1	SWI6	-0.0489741	-0.0737802	-0.084
MIG1	TEC1	0.106721	-0.112383	-0.114
MIG1	UME6	0.0834385	0.125219	0.118
MIG1	YAP1	0.129015	0.0460694	0.046
MIG1	YAP5	0.276852	-0.0395807	-0.04
MIG1	YAP6	0.0611756	0.382731	0.039
MIG1	YOX1	0.0221986	-0.153722	-0.154
MIG1	ZAP1	-0.0210222	-0.00697286	-0.007
MSN4	NDD1	0.105999	0.0748675	0.064
MSN4	NRG1	0.455334	0.321297	0.283
MSN4	PDR1	0.0395724	-0.0992693	-0.407
MSN4	PHD1	0.109496	0.206539	0.081
MSN4	RAP1	-0.191345	-0.444023	-0.536
MSN4	RLM1	0.127575	0.315214	0.217
MSN4	ROX1	0.174815	-0.0542284	-0.05
MSN4	SKN7	-0.0933289	0.471268	0.423
MSN4	SKO1	0.0311341	0.51673	0.463
MSN4	SMP1	0.150166	0.0836492	0.115
MSN4	STB1	-0.135474	0.0461813	0.046
MSN4	STE12	-0.181028	0.0178808	-0.028
MSN4	STP1	0.130628	-0.00306045	-0.003
MSN4	SUM1	-0.0202564	-0.0348238	-0.038
MSN4	SUT1	-0.0666791	0.34707	0.345
MSN4	SWI4	0.155116	0.115658	0.1
MSN4	SWI5	-0.0598557	0.519851	0.393
MSN4	SWI6	-0.0855056	0.10983	0.087
MSN4	TEC1	0.0988031	0.113198	0.007
MSN4	UME6	0.0101472	0.388816	0.354
MSN4	YAP1	0.137556	0.0509209	-0.007
MSN4	YAP5	0.0938161	0.0674015	-0.377
MSN4	YAP6	0.308132	-0.102316	-0.122
MSN4	YOX1	-0.153163	-0.315556	-0.318
MSN4	ZAP1	0.0216697	-0.317416	-0.316
NDD1	NRG1	0.132994	-0.0172668	-0.101
NDD1	PDR1	0.0444413	0.0805999	0.013
NDD1	PHD1	0.144266	0.145084	0.015
NDD1	RAP1	0.115553	0.0122077	0.012
NDD1	RLM1	0.261433	0.315156	0.214
NDD1	ROX1	0.0965221	0.16536	0.113
NDD1	SKN7	0.176529	0.317289	0.042
NDD1	SKO1	0.108751	0.163941	0.157
NDD1	SMP1	0.0404966	0.228162	0.158
NDD1	STB1	0.0685551	0.259176	0.09
NDD1	STE12	-0.00122675	0.170137	0.046
NDD1	STP1	0.043834	0.2185	0.222
NDD1	SUM1	0.179138	-0.059697	-0.06
NDD1	SUT1	0.0460992	0.189069	0.165
NDD1	SWI4	0.102856	0.42228	0.041
NDD1	SWI5	0.148968	0.227433	0.107
NDD1	SWI6	-0.028658	0.403717	0.02
NDD1	TEC1	-0.0849394	0.354537	0.214
NDD1	UME6	0.0533193	0.0929757	-0.004
NDD1	YAP1	-0.0458256	-0.00235085	-0.134
NDD1	YAP5	0.0556735	0.00202323	-0.036
NDD1	YAP6	-0.0426528	0.101781	0.013
NDD1	YOX1	0.151205	0.214389	-0.099
NDD1	ZAP1	-0.0240824	-0.050734	-0.076
NRG1	PDR1	0.077206	-0.176949	-0.219
NRG1	PHD1	0.0199213	0.618273	0.228
NRG1	RAP1	-0.394927	-0.332625	-0.341
NRG1	RLM1	0.319382	0.0715384	0.028
NRG1	ROX1	0.345253	0.445621	-0.276
NRG1	SKN7	-0.0299219	0.259586	0.008
NRG1	SKO1	0.170806	0.422688	0.249
NRG1	SMP1	0.323119	0.00933414	-0.107
NRG1	STB1	-0.0386431	-0.0515614	-0.107
NRG1	STE12	-0.204012	-0.0567054	-0.059
NRG1	STP1	0.169218	-0.100168	-0.11
NRG1	SUM1	-0.0700452	0.482113	0.458
NRG1	SUT1	-0.104262	0.594057	0.231
NRG1	SWI4	0.0716695	-0.0463249	-0.247
NRG1	SWI5	-0.256878	0.139614	-0.051
NRG1	SWI6	-0.366595	-0.0283268	-0.152
NRG1	TEC1	-0.0528236	-0.0548563	-0.076
NRG1	UME6	0.0291081	0.416886	0.204
NRG1	YAP1	0.0517222	-0.0977349	-0.137
NRG1	YAP5	0.151682	-0.110208	-0.112
NRG1	YAP6	0.234427	0.383315	-0.35
NRG1	YOX1	-0.185606	-0.19124	-0.296
NRG1	ZAP1	-0.0991678	-0.0505568	-0.053
PDR1	PHD1	-0.096759	-0.0508355	-0.099
PDR1	RAP1	-0.00321378	0.692436	-0.131
PDR1	RLM1	0.0310331	0.0396482	0.018
PDR1	ROX1	0.012251	0.217187	0.159
PDR1	SKN7	0.0876202	-0.136944	-0.15
PDR1	SKO1	0.178606	-0.230637	-0.221
PDR1	SMP1	0.0312953	0.493928	0.03
PDR1	STB1	-0.0385627	0.244408	0.237
PDR1	STE12	0.0102374	0.0970983	0.138
PDR1	STP1	0.000800979	0.0740224	0.052
PDR1	SUM1	0.0796485	-0.028249	0.011
PDR1	SUT1	-0.0996868	-0.180843	-0.16
PDR1	SWI4	0.106643	0.155625	0.12
PDR1	SWI5	-0.00295267	-0.0158207	-0.148
PDR1	SWI6	-0.0149346	0.11004	0.078
PDR1	TEC1	-0.0403339	0.175237	0.194
PDR1	UME6	0.0967923	-0.315148	-0.338
PDR1	YAP1	0.165332	-0.0951944	-0.11
PDR1	YAP5	0.119241	0.76157	0.266
PDR1	YAP6	0.112576	0.259055	0.166
PDR1	YOX1	-0.0518764	0.197099	0.124
PDR1	ZAP1	0.0271052	0.127654	0.129
PHD1	RAP1	-0.0560039	-0.17518	-0.198
PHD1	RLM1	0.117486	0.105745	0.076
PHD1	ROX1	0.105934	0.439853	0.048
PHD1	SKN7	0.0242231	0.315636	0.069
PHD1	SKO1	-0.0200696	0.343889	0.211
PHD1	SMP1	0.026725	0.142505	0.03
PHD1	STB1	0.0651951	0.00380401	-0.084
PHD1	STE12	0.0583325	0.10365	0.056
PHD1	STP1	0.0551849	0.104945	0.016
PHD1	SUM1	0.0794879	0.296356	0.295
PHD1	SUT1	0.161418	0.62762	0.295
PHD1	SWI4	-0.00104458	0.0965599	-0.197
PHD1	SWI5	0.0960519	0.145014	0.082
PHD1	SWI6	0.0700732	0.103842	-0.109
PHD1	TEC1	0.18921	0.100395	0.04
PHD1	UME6	0.0476385	0.305397	0.275
PHD1	YAP1	-0.0282531	-0.0547387	-0.131
PHD1	YAP5	0.0212147	0.0328435	-0.042
PHD1	YAP6	0.210439	0.466095	0.212
PHD1	YOX1	-0.0121844	-0.114181	-0.133
PHD1	ZAP1	-0.000842565	0.0652659	0.066
RAP1	RLM1	-0.217951	-0.0311447	-0.024
RAP1	ROX1	-0.0241413	0.144342	0.003
RAP1	SKN7	0.21863	-0.232104	-0.242
RAP1	SKO1	-0.0376291	-0.325717	-0.275
RAP1	SMP1	-0.215393	0.403708	-0.209
RAP1	STB1	0.0742341	0.154547	0.061
RAP1	STE12	0.262344	-0.0272673	-0.042
RAP1	STP1	-0.0591032	0.103516	0.104
RAP1	SUM1	0.0882438	-0.12253	-0.126
RAP1	SUT1	0.0975518	-0.251994	-0.258
RAP1	SWI4	0.0314489	0.093849	0.056
RAP1	SWI5	0.290609	-0.269413	-0.353
RAP1	SWI6	0.324085	0.0290362	0.001
RAP1	TEC1	-0.0894063	-0.0481409	-0.048
RAP1	UME6	0.0979631	-0.425988	-0.458
RAP1	YAP1	-0.0345202	-0.00415438	-0.03
RAP1	YAP5	-0.10983	0.544552	-0.392
RAP1	YAP6	-0.227018	0.299133	0.228
RAP1	YOX1	0.185415	0.24675	0.124
RAP1	ZAP1	0.177985	0.275484	0.301
RLM1	ROX1	0.210333	0.0254137	-0.096
RLM1	SKN7	0.182633	0.496224	0.371
RLM1	SKO1	0.158751	0.386894	-0.069
RLM1	SMP1	0.220356	0.589387	0.401
RLM1	STB1	0.159678	0.398518	0.299
RLM1	STE12	-0.149316	0.332891	0.144
RLM1	STP1	0.167114	0.150326	0.151
RLM1	SUM1	0.256648	-0.128656	-0.125
RLM1	SUT1	0.0243723	0.266142	0.069
RLM1	SWI4	-0.0145683	0.550681	0.158
RLM1	SWI5	-0.0950215	0.521808	0.393
RLM1	SWI6	-0.254721	0.480881	0.032
RLM1	TEC1	0.043009	0.401517	0.395
RLM1	UME6	-0.00838594	0.181088	0.102
RLM1	YAP1	-0.0112655	-0.145764	-0.114
RLM1	YAP5	0.0984826	0.0418188	0.045
RLM1	YAP6	0.132743	0.117191	-0.064
RLM1	YOX1	0.00155788	-0.0644872	-0.152
RLM1	ZAP1	-0.0586134	-0.236002	-0.258
ROX1	SKN7	0.127948	0.0155501	-0.184
ROX1	SKO1	0.194082	0.135818	-0.161
ROX1	SMP1	0.0629629	0.168393	0.034
ROX1	STB1	0.0410534	0.192182	0.027
ROX1	STE12	-0.0309643	0.0367536	0.026
ROX1	STP1	0.165017	0.0765677	0.09
ROX1	SUM1	0.112992	0.409628	0.242
ROX1	SUT1	-0.0516017	0.324726	0.044
ROX1	SWI4	0.117337	0.182802	-0.046
ROX1	SWI5	0.000764841	-0.0328849	-0.013
ROX1	SWI6	-0.13778	0.205153	0.017
ROX1	TEC1	0.099172	0.0908294	-0.024
ROX1	UME6	0.0518685	-0.0415181	-0.109
ROX1	YAP1	0.114446	0.0661926	0.057
ROX1	YAP5	-0.0280461	0.133025	0.133
ROX1	YAP6	0.0903991	0.531171	0.079
ROX1	YOX1	-0.0904519	-0.103823	-0.113
ROX1	ZAP1	-0.0290663	0.0662594	0.029
SKN7	SKO1	0.197569	0.420393	0.289
SKN7	SMP1	0.1096	0.225622	0.142
SKN7	STB1	0.283466	0.166331	0.069
SKN7	STE12	0.270276	0.101861	0.02
SKN7	STP1	0.184508	0.111645	0.112
SKN7	SUM1	0.301226	-0.0218121	-0.02
SKN7	SUT1	0.05198	0.467554	0.231
SKN7	SWI4	0.00145106	0.375597	-0.028
SKN7	SWI5	0.0399733	0.432578	0.384
SKN7	SWI6	0.0147967	0.357618	0.018
SKN7	TEC1	-0.123285	0.234112	0.163
SKN7	UME6	0.025189	0.459374	0.379
SKN7	YAP1	-0.139679	0.0669575	-0.079
SKN7	YAP5	-0.0226308	-0.131845	-0.132
SKN7	YAP6	-0.224554	0.157733	0.021
SKN7	YOX1	0.182818	-0.224513	-0.329
SKN7	ZAP1	0.0768302	-0.313231	-0.312
SKO1	SMP1	-0.0287421	0.14595	0.011
SKO1	STB1	0.107844	0.0905736	0.085
SKO1	STE12	0.145222	0.129843	0.045
SKO1	STP1	0.050999	0.0605614	0.06
SKO1	SUM1	0.21849	0.105318	0.104
SKO1	SUT1	-0.196517	0.46109	0.267
SKO1	SWI4	0.170184	0.149937	0.014
SKO1	SWI5	0.0247863	0.31915	0.265
SKO1	SWI6	0.156172	0.153911	-0.005
SKO1	TEC1	0.037907	0.126906	0.06
SKO1	UME6	0.0489276	0.368473	0.319
SKO1	YAP1	0.0635933	-0.063399	-0.091
SKO1	YAP5	-0.0109479	-0.151114	-0.165
SKO1	YAP6	-0.0140183	0.019307	-0.26
SKO1	YOX1	-0.033304	-0.17771	-0.231
SKO1	ZAP1	-0.0744247	-0.0922546	-0.093
SMP1	STB1	0.105687	0.298541	0.249
SMP1	STE12	-0.0659518	0.108184	0.051
SMP1	STP1	0.0519998	0.116033	0.121
SMP1	SUM1	-0.00174033	-0.138718	-0.142
SMP1	SUT1	0.0148495	0.142227	0.078
SMP1	SWI4	-0.183963	0.349412	0.092
SMP1	SWI5	-0.122395	0.340202	-0.027
SMP1	SWI6	-0.144487	0.268268	0.039
SMP1	TEC1	-0.0892254	0.164779	0.124
SMP1	UME6	-0.0407408	-0.0603725	-0.082
SMP1	YAP1	-0.11705	-0.146127	-0.182
SMP1	YAP5	-0.0841344	0.338139	0.219
SMP1	YAP6	0.188108	0.316411	0.161
SMP1	YOX1	0.0620603	0.0123607	0.014
SMP1	ZAP1	0.0433553	-0.0137209	-0.091
STB1	STE12	0.119806	0.251218	0.172
STB1	STP1	0.045673	0.152584	0.153
STB1	SUM1	0.261853	0.0223565	0.022
STB1	SUT1	0.0423309	-0.071536	-0.072
STB1	SWI4	-0.00122692	0.827	0.33
STB1	SWI5	0.0429143	0.167017	0.128
STB1	SWI6	-0.0211076	0.833397	0.074
STB1	TEC1	-0.0490919	0.426334	0.335
STB1	UME6	-0.0193919	-0.0558767	-0.061
STB1	YAP1	-0.108921	-0.152472	-0.151
STB1	YAP5	0.0102128	0.16573	0.18
STB1	YAP6	-0.0827053	-0.0674128	-0.089
STB1	YOX1	0.3686	-0.201159	-0.2
STB1	ZAP1	-0.00724054	-0.0925086	-0.092
STE12	STP1	-0.177087	-0.00986122	-0.004
STE12	SUM1	0.166972	0.0934439	0.091
STE12	SUT1	0.114073	-0.0525268	-0.121
STE12	SWI4	0.100412	0.240123	-0.136
STE12	SWI5	0.229644	0.15465	0.028
STE12	SWI6	0.304879	0.24295	-0.114
STE12	TEC1	0.321291	0.786261	0.216
STE12	UME6	0.0748292	-0.0534484	-0.086
STE12	YAP1	-0.233602	-0.155812	-0.163
STE12	YAP5	-0.192252	0.0678595	0.066
STE12	YAP6	0.0141142	0.00297597	-0.057
STE12	YOX1	0.0874614	0.152768	0.037
STE12	ZAP1	0.00379473	0.0387681	0.038
STP1	SUM1	0.0191813	-0.134194	-0.131
STP1	SUT1	-0.0321749	0.107987	0.108
STP1	SWI4	-0.0683735	0.288285	0.196
STP1	SWI5	-0.109142	0.107358	0.112
STP1	SWI6	-0.0856439	0.247224	0.25
STP1	TEC1	-0.0532254	0.0638373	0.066
STP1	UME6	0.0156827	0.0488615	-0.121
STP1	YAP1	0.110817	0.132705	0.138
STP1	YAP5	0.205934	0.0303669	0.038
STP1	YAP6	-0.0123067	0.0825201	0.089
STP1	YOX1	-0.109582	-0.0254222	-0.003
STP1	ZAP1	0.0659683	0.0189966	0.036
SUM1	SUT1	0.127377	0.195593	0.193
SUM1	SWI4	0.164644	-0.0718973	-0.072
SUM1	SWI5	0.21779	-0.115793	-0.118
SUM1	SWI6	0.101381	-0.0187386	-0.024
SUM1	TEC1	0.0766708	0.0771057	0.075
SUM1	UME6	0.0846547	0.243003	0.242
SUM1	YAP1	-0.0450191	-0.188546	-0.187
SUM1	YAP5	-0.0138211	-0.0169105	-0.019
SUM1	YAP6	-0.00766759	0.120863	0.096
SUM1	YOX1	0.160309	-0.0252866	-0.078
SUM1	ZAP1	-0.0102281	0.0696367	0.068
SUT1	SWI4	-0.0850116	0.125264	-0.059
SUT1	SWI5	0.151475	0.290818	0.289
SUT1	SWI6	0.0129822	0.0841151	-0.059
SUT1	TEC1	0.108	0.0279262	-0.025
SUT1	UME6	0.0527488	0.423537	0.356
SUT1	YAP1	-0.197575	-0.0485474	-0.107
SUT1	YAP5	-0.070339	-0.0995123	-0.093
SUT1	YAP6	0.0890544	0.401168	0.115
SUT1	YOX1	-0.0367678	-0.208926	-0.29
SUT1	ZAP1	0.0244389	-0.0930584	-0.093
SWI4	SWI5	0.22388	0.346502	0.169
SWI4	SWI6	0.0947128	0.949696	0.15
SWI4	TEC1	0.0905951	0.486257	0.156
SWI4	UME6	0.131583	0.0427161	-0.095
SWI4	YAP1	0.141516	-0.0763088	-0.146
SWI4	YAP5	-0.0169517	0.0869702	0.088
SWI4	YAP6	0.0760001	0.0587857	-0.093
SWI4	YOX1	0.0449783	-0.233166	-0.254
SWI4	ZAP1	-0.0438789	-0.201419	-0.215
SWI5	SWI6	0.264843	0.282816	0.105
SWI5	TEC1	0.191071	0.332585	0.201
SWI5	UME6	0.0584638	0.314501	0.165
SWI5	YAP1	-0.187902	-0.0295784	-0.117
SWI5	YAP5	-0.155512	0.051695	-0.108
SWI5	YAP6	0.00671874	0.102823	0.139
SWI5	YOX1	0.08209	-0.0998874	-0.13
SWI5	ZAP1	-0.0349381	-0.346322	-0.346
SWI6	TEC1	0.243418	0.464079	0.14
SWI6	UME6	0.0105302	0.0837106	-0.058
SWI6	YAP1	-0.0386269	-0.104072	-0.137
SWI6	YAP5	-0.137256	0.0757292	0.077
SWI6	YAP6	-0.0355087	-0.012907	-0.087
SWI6	YOX1	0.0798861	-0.214939	-0.266
SWI6	ZAP1	0.104768	-0.183038	-0.195
TEC1	UME6	-0.0106352	0.0634216	0.062
TEC1	YAP1	-0.0440038	-0.158081	-0.168
TEC1	YAP5	-0.0723969	0.0982755	-0.001
TEC1	YAP6	0.197886	0.0162586	-0.095
TEC1	YOX1	0.0033303	0.0616089	-0.065
TEC1	ZAP1	0.00311608	-0.141726	-0.142
UME6	YAP1	0.132761	-0.188613	-0.234
UME6	YAP5	0.015158	-0.263363	-0.27
UME6	YAP6	0.0493569	-0.0921713	-0.139
UME6	YOX1	0.0779578	-0.153397	-0.154
UME6	ZAP1	0.0084874	-0.199235	-0.199
YAP1	YAP5	0.109127	-0.0596945	-0.059
YAP1	YAP6	0.122985	0.187618	0.016
YAP1	YOX1	-0.173896	-0.168331	-0.168
YAP1	ZAP1	0.0184386	-0.170861	-0.169
YAP5	YAP6	-0.0640917	0.213154	0.213
YAP5	YOX1	-0.0492538	0.206041	0.155
YAP5	ZAP1	-0.0540156	0.186501	0.143
YAP6	YOX1	-0.143051	0.0179965	-0.039
YAP6	ZAP1	-0.0802606	0.00987799	-0.009
YOX1	ZAP1	0.0680221	0.206639	0.205
