# Supplementary material for: Inferring Condition-Specific Modulation of Transcription Factor Activity in Yeast through Regulon-Based Analysis of Genomewide Expression
Source: PLoS One. 2008 Sep 3;3(9):e3112. doi: 10.1371/journal.pone.0003112 (PMC2518834; doi:10.1371/journal.pone.0003112)
Supplement: Table S3 — Cytoscape input file that can be used to visualize the transcription factor co-modulation network. (0.02 MB ZIP) [file pone.0003112.s004.zip]

Archive with 1 entries (1 files):
- Supp Table S3.cys
